# Supplementary material for: The Association between Two MicroRNA Variants (miR-499, miR-149) and Gastrointestinal Cancer Risk: A Meta-Analysis
Source: PLoS One. 2013 Nov 29;8(11):e81967. doi: 10.1371/journal.pone.0081967 (PMC3843688; doi:10.1371/journal.pone.0081967)
Supplement: Figure S1 — The data input into Cochrane Review Manager in machine readable form. (RM5) [file pone.0081967.s002.rm5]

<?xml version="1.0" encoding="ISO-8859-1" standalone="no"?>
<COCHRANE_REVIEW DESCRIPTION="" DOI="" GROUP_ID="" ID="519013081418312500" MERGED_FROM="" MODIFIED="2013-08-19 21:55:23 +0800" MODIFIED_BY="[Empty name]" REVIEW_NO="" REVMAN_SUB_VERSION="5.1.0" REVMAN_VERSION="5" SPLIT_FROM="" STAGE="R" STATUS="A" TYPE="METHODOLOGY" VERSION_NO="0.0">
<COVER_SHEET MODIFIED="2013-08-14 18:31:25 +0800" MODIFIED_BY="[Empty name]">
<TITLE MODIFIED="2013-08-14 18:31:25 +0800" MODIFIED_BY="[Empty name]">The�Association�Between�Two�MicroRNA�Variants�(miR-499,�miR-149)�and�Gastrointestinal�Cancer�Risk:�A�Meta-analysis</TITLE>
<CONTACT>
<PERSON ID="????" ROLE="UNKNOWN">
<PREFIX/>
<FIRST_NAME/>
<MIDDLE_INITIALS/>
<LAST_NAME/>
<SUFFIX/>
<POSITION/>
<EMAIL_1/>
<EMAIL_2/>
<URL/>
<MOBILE_PHONE/>
<ADDRESS>
<DEPARTMENT/>
<ORGANISATION/>
<ADDRESS_1/>
<ADDRESS_2/>
<CITY/>
<ZIP/>
<REGION/>
<COUNTRY CODE="NONE">Not specified</COUNTRY>
<PHONE_1/>
<PHONE_2/>
<FAX_1/>
<FAX_2/>
</ADDRESS>
<FOOTNOTE/>
</PERSON>
</CONTACT>
<CREATORS>
<PERSON ID="????" ROLE="AUTHOR">
<PREFIX/>
<FIRST_NAME/>
<MIDDLE_INITIALS/>
<LAST_NAME/>
<SUFFIX/>
<POSITION/>
<EMAIL_1/>
<EMAIL_2/>
<URL/>
<MOBILE_PHONE/>
<ADDRESS>
<DEPARTMENT/>
<ORGANISATION/>
<ADDRESS_1/>
<ADDRESS_2/>
<CITY/>
<ZIP/>
<REGION/>
<COUNTRY CODE="NONE">Not specified</COUNTRY>
<PHONE_1/>
<PHONE_2/>
<FAX_1/>
<FAX_2/>
</ADDRESS>
<FOOTNOTE/>
</PERSON>
</CREATORS>
<DATES>
<UP_TO_DATE>
<DATE DAY="" MONTH="" YEAR=""/>
</UP_TO_DATE>
<LAST_SEARCH>
<DATE DAY="" MONTH="" YEAR=""/>
</LAST_SEARCH>
<NEXT_STAGE>
<DATE DAY="" MONTH="" YEAR=""/>
</NEXT_STAGE>
<PROTOCOL_PUBLISHED ISSUE="" YEAR=""/>
<REVIEW_PUBLISHED ISSUE="" YEAR=""/>
<LAST_CITATION_ISSUE ISSUE="" YEAR=""/>
</DATES>
<WHATS_NEW/>
<HISTORY/>
<SOURCES_OF_SUPPORT>
<INTERNAL_SOURCES/>
<EXTERNAL_SOURCES/>
</SOURCES_OF_SUPPORT>
<MESH_TERMS VERIFIED="NO"/>
<KEYWORDS/>
</COVER_SHEET>
<MAIN_TEXT>
<SUMMARY>
<TITLE>[Plain language title]</TITLE>
<SUMMARY_BODY>
<P>[Summary text]</P>
</SUMMARY_BODY>
</SUMMARY>
<ABSTRACT>
<ABS_BACKGROUND/>
<ABS_OBJECTIVES/>
<ABS_SEARCH_STRATEGY/>
<ABS_SELECTION_CRITERIA/>
<ABS_DATA_COLLECTION/>
<ABS_RESULTS/>
<ABS_CONCLUSIONS/>
</ABSTRACT>
<BODY>
<BACKGROUND>
<PROBLEM/>
<SCOPE/>
<THEORY/>
<IMPORTANCE/>
</BACKGROUND>
<OBJECTIVES/>
<METHODS>
<SELECTION_CRITERIA>
<CRIT_STUDIES/>
<CRIT_DATA/>
<CRIT_METHODS/>
<CRIT_OUTCOMES>
<CRIT_OUTCOMES_PRIMARY/>
<CRIT_OUTCOMES_SECONDARY/>
</CRIT_OUTCOMES>
</SELECTION_CRITERIA>
<SEARCH_METHODS>
<ELECTRONIC_SEARCHES/>
<OTHER_SEARCHES/>
</SEARCH_METHODS>
<DATA_COLLECTION>
<STUDY_SELECTION/>
<DATA_EXTRACTION/>
<QUALITY_ASSESSMENT/>
<EFFECT_MEASURES/>
<UNIT_OF_ANALYSIS/>
<MISSING_DATA/>
<HETEROGENEITY_ASSESSMENT/>
<BIAS_ASSESSMENT/>
<DATA_SYNTHESIS/>
<SUBGROUP_ANALYSIS/>
<SENSITIVITY_ANALYSIS/>
</DATA_COLLECTION>
</METHODS>
<RESULTS>
<STUDY_DESCRIPTION>
<SEARCH_RESULTS/>
<INCLUDED_STUDIES_DESCR/>
<EXCLUDED_STUDIES_DESCR/>
</STUDY_DESCRIPTION>
<STUDY_QUALITY>
<ALLOCATION/>
<BLINDING/>
<EXCLUSIONS/>
<SELECTIVE_REPORTING/>
<OTHER_BIAS_SOURCES/>
</STUDY_QUALITY>
<METHOD_EFFECTS/>
</RESULTS>
<DISCUSSION>
<SUMMARY_OF_RESULTS/>
<APPLICABILITY_OF_FINDINGS/>
<QUALITY_OF_EVIDENCE/>
<POTENTIAL_BIASES/>
<AGREEMENT/>
</DISCUSSION>
<CONCLUSIONS>
<IMPLICATIONS_REVIEWS/>
<IMPLICATIONS_RESEARCH/>
</CONCLUSIONS>
</BODY>
<ACKNOWLEDGEMENTS/>
<CONFLICT_OF_INTEREST/>
<CONTRIBUTIONS/>
<PRO_REV_DIFF/>
<PUBLIC_NOTES/>
</MAIN_TEXT>
<STUDIES_AND_REFERENCES MODIFIED="2013-08-14 23:25:37 +0800" MODIFIED_BY="[Empty name]">
<STUDIES MODIFIED="2013-08-14 23:25:37 +0800" MODIFIED_BY="[Empty name]">
<INCLUDED_STUDIES MODIFIED="2013-08-14 23:25:37 +0800" MODIFIED_BY="[Empty name]">
<STUDY DATA_SOURCE="PUB" ID="STD-Ahn-2012" MODIFIED="2013-08-14 23:25:37 +0800" MODIFIED_BY="[Empty name]" NAME="Ahn 2012" YEAR="2012">
<REFERENCE PRIMARY="NO" TYPE="JOURNAL_ARTICLE">
<IDENTIFIERS/>
</REFERENCE>
<IDENTIFIERS MODIFIED="2013-08-14 23:25:37 +0800" MODIFIED_BY="[Empty name]"/>
</STUDY>
<STUDY DATA_SOURCE="PUB" ID="STD-Akkiz-2011" MODIFIED="2013-08-14 18:34:16 +0800" MODIFIED_BY="[Empty name]" NAME="Akkiz 2011" YEAR="2011">
<REFERENCE PRIMARY="NO" TYPE="JOURNAL_ARTICLE">
<IDENTIFIERS/>
</REFERENCE>
<IDENTIFIERS/>
</STUDY>
<STUDY DATA_SOURCE="PUB" ID="STD-Chu-2012" MODIFIED="2013-08-14 18:36:11 +0800" MODIFIED_BY="[Empty name]" NAME="Chu 2012" YEAR="2012">
<REFERENCE PRIMARY="NO" TYPE="JOURNAL_ARTICLE">
<IDENTIFIERS/>
</REFERENCE>
<IDENTIFIERS/>
</STUDY>
<STUDY DATA_SOURCE="PUB" ID="STD-Kim-2012" MODIFIED="2013-08-14 18:33:51 +0800" MODIFIED_BY="[Empty name]" NAME="Kim 2012" YEAR="2012">
<REFERENCE PRIMARY="NO" TYPE="JOURNAL_ARTICLE">
<IDENTIFIERS/>
</REFERENCE>
<IDENTIFIERS/>
</STUDY>
<STUDY DATA_SOURCE="PUB" ID="STD-Min-2011" MODIFIED="2013-08-14 18:35:22 +0800" MODIFIED_BY="[Empty name]" NAME="Min 2011" YEAR="2011">
<REFERENCE PRIMARY="NO" TYPE="JOURNAL_ARTICLE">
<IDENTIFIERS/>
</REFERENCE>
<IDENTIFIERS/>
</STUDY>
<STUDY DATA_SOURCE="PUB" ID="STD-Okubo-2010" MODIFIED="2013-08-14 18:34:35 +0800" MODIFIED_BY="[Empty name]" NAME="Okubo 2010" YEAR="2010">
<REFERENCE PRIMARY="NO" TYPE="JOURNAL_ARTICLE">
<IDENTIFIERS/>
</REFERENCE>
<IDENTIFIERS/>
</STUDY>
<STUDY DATA_SOURCE="PUB" ID="STD-Srivastava-2010" MODIFIED="2013-08-14 18:35:53 +0800" MODIFIED_BY="[Empty name]" NAME="Srivastava 2010" YEAR="2010">
<REFERENCE PRIMARY="NO" TYPE="JOURNAL_ARTICLE">
<IDENTIFIERS/>
</REFERENCE>
<IDENTIFIERS/>
</STUDY>
<STUDY DATA_SOURCE="PUB" ID="STD-Umar-2012" MODIFIED="2013-08-14 18:36:32 +0800" MODIFIED_BY="[Empty name]" NAME="Umar 2012" YEAR="2012">
<REFERENCE PRIMARY="NO" TYPE="JOURNAL_ARTICLE">
<IDENTIFIERS/>
</REFERENCE>
<IDENTIFIERS/>
</STUDY>
<STUDY DATA_SOURCE="PUB" ID="STD-Vinci-2012" MODIFIED="2013-08-14 18:35:08 +0800" MODIFIED_BY="[Empty name]" NAME="Vinci 2012" YEAR="2012">
<REFERENCE PRIMARY="NO" TYPE="JOURNAL_ARTICLE">
<IDENTIFIERS/>
</REFERENCE>
<IDENTIFIERS/>
</STUDY>
<STUDY DATA_SOURCE="PUB" ID="STD-Xiang-2012" MODIFIED="2013-08-14 18:32:35 +0800" MODIFIED_BY="[Empty name]" NAME="Xiang 2012" YEAR="2012">
<REFERENCE PRIMARY="NO" TYPE="JOURNAL_ARTICLE">
<IDENTIFIERS/>
</REFERENCE>
<IDENTIFIERS/>
</STUDY>
<STUDY DATA_SOURCE="PUB" ID="STD-Zhang-2012" MODIFIED="2013-08-14 18:36:46 +0800" MODIFIED_BY="[Empty name]" NAME="Zhang 2012" YEAR="2012">
<REFERENCE PRIMARY="NO" TYPE="JOURNAL_ARTICLE">
<IDENTIFIERS/>
</REFERENCE>
<IDENTIFIERS/>
</STUDY>
<STUDY DATA_SOURCE="PUB" ID="STD-Zhou-2012" MODIFIED="2013-08-14 18:33:32 +0800" MODIFIED_BY="[Empty name]" NAME="Zhou 2012" YEAR="2012">
<REFERENCE PRIMARY="NO" TYPE="JOURNAL_ARTICLE">
<IDENTIFIERS/>
</REFERENCE>
<IDENTIFIERS/>
</STUDY>
</INCLUDED_STUDIES>
<EXCLUDED_STUDIES/>
<AWAITING_STUDIES/>
<ONGOING_STUDIES/>
</STUDIES>
<OTHER_REFERENCES>
<ADDITIONAL_REFERENCES/>
<OTHER_VERSIONS_REFERENCES/>
<PENDING_REFERENCES/>
</OTHER_REFERENCES>
</STUDIES_AND_REFERENCES>
<CHARACTERISTICS_OF_STUDIES MODIFIED="2013-08-14 18:36:46 +0800" MODIFIED_BY="[Empty name]">
<CHARACTERISTICS_OF_INCLUDED_STUDIES MODIFIED="2013-08-14 18:36:46 +0800" MODIFIED_BY="[Empty name]" SORT_BY="STUDY" USER_DEF_1_ENABLED="NO" USER_DEF_2_ENABLED="NO" USER_DEF_3_ENABLED="NO">
<INCLUDED_CHAR STUDY_ID="STD-Ahn-2012">
<CHAR_METHODS/>
<CHAR_DATA/>
<CHAR_COMPARISONS/>
<CHAR_OUTCOMES/>
<CHAR_NOTES/>
</INCLUDED_CHAR>
<INCLUDED_CHAR STUDY_ID="STD-Akkiz-2011">
<CHAR_METHODS/>
<CHAR_DATA/>
<CHAR_COMPARISONS/>
<CHAR_OUTCOMES/>
<CHAR_NOTES/>
</INCLUDED_CHAR>
<INCLUDED_CHAR STUDY_ID="STD-Chu-2012">
<CHAR_METHODS/>
<CHAR_DATA/>
<CHAR_COMPARISONS/>
<CHAR_OUTCOMES/>
<CHAR_NOTES/>
</INCLUDED_CHAR>
<INCLUDED_CHAR STUDY_ID="STD-Kim-2012">
<CHAR_METHODS/>
<CHAR_DATA/>
<CHAR_COMPARISONS/>
<CHAR_OUTCOMES/>
<CHAR_NOTES/>
</INCLUDED_CHAR>
<INCLUDED_CHAR STUDY_ID="STD-Min-2011">
<CHAR_METHODS/>
<CHAR_DATA/>
<CHAR_COMPARISONS/>
<CHAR_OUTCOMES/>
<CHAR_NOTES/>
</INCLUDED_CHAR>
<INCLUDED_CHAR STUDY_ID="STD-Okubo-2010">
<CHAR_METHODS/>
<CHAR_DATA/>
<CHAR_COMPARISONS/>
<CHAR_OUTCOMES/>
<CHAR_NOTES/>
</INCLUDED_CHAR>
<INCLUDED_CHAR STUDY_ID="STD-Srivastava-2010">
<CHAR_METHODS/>
<CHAR_DATA/>
<CHAR_COMPARISONS/>
<CHAR_OUTCOMES/>
<CHAR_NOTES/>
</INCLUDED_CHAR>
<INCLUDED_CHAR STUDY_ID="STD-Umar-2012">
<CHAR_METHODS/>
<CHAR_DATA/>
<CHAR_COMPARISONS/>
<CHAR_OUTCOMES/>
<CHAR_NOTES/>
</INCLUDED_CHAR>
<INCLUDED_CHAR STUDY_ID="STD-Vinci-2012">
<CHAR_METHODS/>
<CHAR_DATA/>
<CHAR_COMPARISONS/>
<CHAR_OUTCOMES/>
<CHAR_NOTES/>
</INCLUDED_CHAR>
<INCLUDED_CHAR STUDY_ID="STD-Xiang-2012">
<CHAR_METHODS/>
<CHAR_DATA/>
<CHAR_COMPARISONS/>
<CHAR_OUTCOMES/>
<CHAR_NOTES/>
</INCLUDED_CHAR>
<INCLUDED_CHAR STUDY_ID="STD-Zhang-2012">
<CHAR_METHODS/>
<CHAR_DATA/>
<CHAR_COMPARISONS/>
<CHAR_OUTCOMES/>
<CHAR_NOTES/>
</INCLUDED_CHAR>
<INCLUDED_CHAR STUDY_ID="STD-Zhou-2012">
<CHAR_METHODS/>
<CHAR_DATA/>
<CHAR_COMPARISONS/>
<CHAR_OUTCOMES/>
<CHAR_NOTES/>
</INCLUDED_CHAR>
<FOOTNOTES/>
</CHARACTERISTICS_OF_INCLUDED_STUDIES>
<CHARACTERISTICS_OF_EXCLUDED_STUDIES SORT_BY="STUDY">
<FOOTNOTES/>
</CHARACTERISTICS_OF_EXCLUDED_STUDIES>
<CHARACTERISTICS_OF_AWAITING_STUDIES SORT_BY="STUDY" USER_DEF_1_ENABLED="NO" USER_DEF_2_ENABLED="NO" USER_DEF_3_ENABLED="NO">
<FOOTNOTES/>
</CHARACTERISTICS_OF_AWAITING_STUDIES>
<CHARACTERISTICS_OF_ONGOING_STUDIES SORT_BY="STUDY" USER_DEF_1_ENABLED="NO" USER_DEF_2_ENABLED="NO" USER_DEF_3_ENABLED="NO">
<FOOTNOTES/>
</CHARACTERISTICS_OF_ONGOING_STUDIES>
</CHARACTERISTICS_OF_STUDIES>
<QUALITY_ITEMS MODIFIED="2013-08-14 18:36:46 +0800" MODIFIED_BY="[Empty name]">
<QUALITY_ITEM CORE_ITEM="YES" ID="QIT-01" LEVEL="STUDY" NO="1">
<NAME>Allocation concealment?</NAME>
<DESCRIPTION>
<P>Was allocation adequately concealed?</P>
</DESCRIPTION>
<QUALITY_ITEM_DATA/>
</QUALITY_ITEM>
</QUALITY_ITEMS>
<SOF_TABLES/>
<ADDITIONAL_TABLES MODIFIED="2013-08-14 23:25:56 +0800" MODIFIED_BY="[Empty name]">
<ADDITIONAL_TABLE ID="TBL-01" MODIFIED="2013-08-14 23:25:56 +0800" MODIFIED_BY="[Empty name]" NO="1">
<TITLE MODIFIED="2013-08-14 23:25:56 +0800" MODIFIED_BY="[Empty name]">New Table</TITLE>
<TABLE COLS="3" ROWS="3">
<TR>
<TD>
<P/>
</TD>
<TD>
<P/>
</TD>
<TD>
<P/>
</TD>
</TR>
<TR>
<TD>
<P/>
</TD>
<TD>
<P/>
</TD>
<TD>
<P/>
</TD>
</TR>
<TR>
<TD>
<P/>
</TD>
<TD>
<P/>
</TD>
<TD>
<P/>
</TD>
</TR>
</TABLE>
<FOOTNOTES/>
</ADDITIONAL_TABLE>
</ADDITIONAL_TABLES>
<ANALYSES_AND_DATA CALCULATED_DATA="YES" MODIFIED="2013-08-19 21:55:23 +0800" MODIFIED_BY="[Empty name]">
<COMPARISON ID="CMP-001" MODIFIED="2013-08-19 21:52:22 +0800" MODIFIED_BY="[Empty name]" NO="1">
<NAME>GG vs. AA</NAME>
<DICH_OUTCOME CHI2="7.810659197088473" CI_END="3.7829012698175153" CI_START="0.5122997028088152" CI_STUDY="95" CI_TOTAL="95" DF="2" EFFECT_MEASURE="OR" EFFECT_SIZE="1.392113212451704" ESTIMABLE="YES" EVENTS_1="45" EVENTS_2="606" I2="74.39396663542142" I2_Q="0.0" ID="CMP-001.01" LOG_CI_END="0.5778250067611599" LOG_CI_START="-0.290475896063009" LOG_EFFECT_SIZE="0.14367455534907544" METHOD="MH" MODIFIED="2013-08-19 21:52:22 +0800" MODIFIED_BY="[Empty name]" NO="1" P_CHI2="0.020134352926468146" P_Q="1.0" P_Z="0.5165865781052782" Q="0.0" RANDOM="YES" SCALE="100.0" SORT_BY="STUDY" STUDIES="3" SUBGROUPS="NO" SUBGROUP_TEST="YES" SWAP_EVENTS="NO" TAU2="0.5669823411900257" TOTALS="YES" TOTAL_1="83" TOTAL_2="1232" WEIGHT="100.0" Z="0.6486160570905635">
<NAME>Others</NAME>
<GROUP_LABEL_1>GG</GROUP_LABEL_1>
<GROUP_LABEL_2>AA</GROUP_LABEL_2>
<GRAPH_LABEL_1>Favours experimental</GRAPH_LABEL_1>
<GRAPH_LABEL_2>Favours control</GRAPH_LABEL_2>
<DICH_DATA CI_END="15.015593991806687" CI_START="1.1751087642557208" EFFECT_SIZE="4.200589970501475" ESTIMABLE="YES" EVENTS_1="12" EVENTS_2="339" LOG_CI_END="1.1765425168387957" LOG_CI_START="0.07007806535671512" LOG_EFFECT_SIZE="0.6233102910977554" MODIFIED="2013-08-19 21:52:17 +0800" MODIFIED_BY="[Empty name]" ORDER="263" O_E="0.0" SE="0.6499426958879423" STUDY_ID="STD-Chu-2012" TOTAL_1="15" TOTAL_2="695" VAR="0.4224255079380862" WEIGHT="26.293013102173497"/>
<DICH_DATA CI_END="3.0785134079213985" CI_START="0.7431042022144765" EFFECT_SIZE="1.5125" ESTIMABLE="YES" EVENTS_1="21" EVENTS_2="112" LOG_CI_END="0.4883410494245272" LOG_CI_START="-0.1289502827755142" LOG_EFFECT_SIZE="0.1796953833245065" MODIFIED="2013-08-19 21:52:17 +0800" MODIFIED_BY="[Empty name]" ORDER="264" O_E="0.0" SE="0.3625999841756795" STUDY_ID="STD-Srivastava-2010" TOTAL_1="36" TOTAL_2="233" VAR="0.13147874852420305" WEIGHT="37.245472831081294"/>
<DICH_DATA CI_END="1.2212423866697346" CI_START="0.27240167388110575" EFFECT_SIZE="0.5767741935483871" ESTIMABLE="YES" EVENTS_1="12" EVENTS_2="155" LOG_CI_END="0.08680186930604797" LOG_CI_START="-0.5647902280547956" LOG_EFFECT_SIZE="-0.2389941793743738" MODIFIED="2013-08-19 21:52:17 +0800" MODIFIED_BY="[Empty name]" ORDER="265" O_E="0.0" SE="0.3827484234226606" STUDY_ID="STD-Umar-2012" TOTAL_1="32" TOTAL_2="304" VAR="0.14649635563253227" WEIGHT="36.46151406674522"/>
</DICH_OUTCOME>
<DICH_OUTCOME CHI2="8.28442017697929" CI_END="2.6870104466862665" CI_START="0.5960208652599817" CI_STUDY="95" CI_TOTAL="95" DF="3" EFFECT_MEASURE="OR" EFFECT_SIZE="1.2655094987381794" ESTIMABLE="YES" EVENTS_1="121" EVENTS_2="331" I2="63.78744757132929" I2_Q="0.0" ID="CMP-001.02" LOG_CI_END="0.4292693549070725" LOG_CI_START="-0.22473853638617625" LOG_EFFECT_SIZE="0.10226540926044811" METHOD="MH" MODIFIED="2013-08-19 21:49:59 +0800" MODIFIED_BY="[Empty name]" NO="2" P_CHI2="0.04048520118092458" P_Q="1.0" P_Z="0.5399105154400086" Q="0.0" RANDOM="YES" SCALE="100.0" SORT_BY="STUDY" STUDIES="4" SUBGROUPS="NO" SUBGROUP_TEST="YES" SWAP_EVENTS="NO" TAU2="0.3588370578132724" TOTALS="YES" TOTAL_1="232" TOTAL_2="923" WEIGHT="100.0" Z="0.6129483196858068">
<NAME>HCC</NAME>
<GROUP_LABEL_1>GG</GROUP_LABEL_1>
<GROUP_LABEL_2>AA</GROUP_LABEL_2>
<GRAPH_LABEL_1>Favours experimental</GRAPH_LABEL_1>
<GRAPH_LABEL_2>Favours control</GRAPH_LABEL_2>
<DICH_DATA CI_END="1.9024851761514718" CI_START="0.6907274585980685" EFFECT_SIZE="1.146341463414634" ESTIMABLE="YES" EVENTS_1="90" EVENTS_2="45" LOG_CI_END="0.27932128150531854" LOG_CI_START="-0.16069327907335465" LOG_EFFECT_SIZE="0.05931400121598193" MODIFIED="2013-08-19 21:49:59 +0800" MODIFIED_BY="[Empty name]" ORDER="31" O_E="0.0" SE="0.25846673099111556" STUDY_ID="STD-Akkiz-2011" TOTAL_1="172" TOTAL_2="92" VAR="0.0668050510292337" WEIGHT="34.67341318987943"/>
<DICH_DATA CI_END="1.8700933183141955" CI_START="0.11903992569115394" EFFECT_SIZE="0.47182175622542594" ESTIMABLE="YES" EVENTS_1="3" EVENTS_2="109" LOG_CI_END="0.2718632785245884" LOG_CI_START="-0.9243073528997747" LOG_EFFECT_SIZE="-0.32622203718759324" MODIFIED="2013-08-14 20:06:51 +0800" MODIFIED_BY="[Empty name]" ORDER="32" O_E="0.0" SE="0.7026365500387914" STUDY_ID="STD-Kim-2012" TOTAL_1="10" TOTAL_2="229" VAR="0.49369812145041503" WEIGHT="17.311267698834847"/>
<DICH_DATA CI_END="8.420508889550183" CI_START="1.5390993786709624" EFFECT_SIZE="3.6" ESTIMABLE="YES" EVENTS_1="24" EVENTS_2="36" LOG_CI_END="0.9253383386784086" LOG_CI_START="0.1872666628561659" LOG_EFFECT_SIZE="0.5563025007672873" MODIFIED="2013-08-14 20:06:15 +0800" MODIFIED_BY="[Empty name]" ORDER="33" O_E="0.0" SE="0.43354695589170383" STUDY_ID="STD-Xiang-2012" TOTAL_1="34" TOTAL_2="90" VAR="0.18796296296296297" WEIGHT="26.990607443571026"/>
<DICH_DATA CI_END="2.764635260043689" CI_START="0.27824619992694755" EFFECT_SIZE="0.8770685579196218" ESTIMABLE="YES" EVENTS_1="4" EVENTS_2="141" LOG_CI_END="0.4416378426934842" LOG_CI_START="-0.5555707582134771" LOG_EFFECT_SIZE="-0.05696645775999644" MODIFIED="2013-08-14 20:06:15 +0800" MODIFIED_BY="[Empty name]" ORDER="34" O_E="0.0" SE="0.5857652684349346" STUDY_ID="STD-Zhou-2012" TOTAL_1="16" TOTAL_2="512" VAR="0.343120949704651" WEIGHT="21.024711667714698"/>
</DICH_OUTCOME>
<DICH_OUTCOME CHI2="0.6609074128192145" CI_END="1.9312574874942718" CI_START="0.8530860299328757" CI_STUDY="95" CI_TOTAL="95" DF="1" EFFECT_MEASURE="OR" EFFECT_SIZE="1.2835609774313914" ESTIMABLE="YES" EVENTS_1="52" EVENTS_2="687" I2="0.0" I2_Q="0.0" ID="CMP-001.03" LOG_CI_END="0.2858401805339025" LOG_CI_START="-0.06900716995656732" LOG_EFFECT_SIZE="0.10841650528866759" METHOD="MH" MODIFIED="2013-08-19 21:49:41 +0800" MODIFIED_BY="[Empty name]" NO="3" P_CHI2="0.41624007575934785" P_Q="1.0" P_Z="0.2310511703578969" Q="0.0" RANDOM="NO" SCALE="100.0" SORT_BY="STUDY" STUDIES="2" SUBGROUPS="NO" SUBGROUP_TEST="YES" SWAP_EVENTS="NO" TAU2="0.0" TOTALS="YES" TOTAL_1="99" TOTAL_2="1452" WEIGHT="100.0" Z="1.1976555293524265">
<NAME>GC</NAME>
<GROUP_LABEL_1>GG</GROUP_LABEL_1>
<GROUP_LABEL_2>AA</GROUP_LABEL_2>
<GRAPH_LABEL_1>Favours experimental</GRAPH_LABEL_1>
<GRAPH_LABEL_2>Favours control</GRAPH_LABEL_2>
<DICH_DATA CI_END="2.0894905854874746" CI_START="0.4707858054243316" EFFECT_SIZE="0.9918177797434763" ESTIMABLE="YES" EVENTS_1="15" EVENTS_2="323" LOG_CI_END="0.32004041870527256" LOG_CI_START="-0.3271766399637326" LOG_EFFECT_SIZE="-0.0035681106292300463" MODIFIED="2013-08-14 20:16:20 +0800" MODIFIED_BY="[Empty name]" ORDER="43" O_E="0.0" SE="0.38017850403828385" STUDY_ID="STD-Ahn-2012" TOTAL_1="29" TOTAL_2="622" VAR="0.14453569493278742" WEIGHT="34.22988067230453"/>
<DICH_DATA CI_END="2.340458856515939" CI_START="0.8803261921090831" EFFECT_SIZE="1.4353979353979354" ESTIMABLE="YES" EVENTS_1="37" EVENTS_2="364" LOG_CI_END="0.3693010109643584" LOG_CI_START="-0.05535637650425503" LOG_EFFECT_SIZE="0.15697231723005167" MODIFIED="2013-08-14 20:16:20 +0800" MODIFIED_BY="[Empty name]" ORDER="44" O_E="0.0" SE="0.24944585148703355" STUDY_ID="STD-Okubo-2010" TOTAL_1="70" TOTAL_2="830" VAR="0.062223232824091194" WEIGHT="65.77011932769547"/>
</DICH_OUTCOME>
<DICH_OUTCOME CHI2="2.7724471485968287" CI_END="2.698460808931359" CI_START="1.0154483539808474" CI_STUDY="95" CI_TOTAL="95" DF="1" EFFECT_MEASURE="OR" EFFECT_SIZE="1.655339115320838" ESTIMABLE="YES" EVENTS_1="47" EVENTS_2="385" I2="63.930782215050954" I2_Q="0.0" ID="CMP-001.04" LOG_CI_END="0.43111611497545965" LOG_CI_START="0.006657839950073911" LOG_EFFECT_SIZE="0.2188869774627668" METHOD="MH" MODIFIED="2013-08-14 20:36:37 +0800" MODIFIED_BY="[Empty name]" NO="4" P_CHI2="0.09589953521173034" P_Q="1.0" P_Z="0.04323320205747396" Q="0.0" RANDOM="NO" SCALE="100.0" SORT_BY="STUDY" STUDIES="2" SUBGROUPS="NO" SUBGROUP_TEST="YES" SWAP_EVENTS="NO" TAU2="0.0" TOTALS="YES" TOTAL_1="78" TOTAL_2="824" WEIGHT="100.0" Z="2.021450011717621">
<NAME>CRC</NAME>
<GROUP_LABEL_1>GG</GROUP_LABEL_1>
<GROUP_LABEL_2>AA</GROUP_LABEL_2>
<GRAPH_LABEL_1>Favours experimental</GRAPH_LABEL_1>
<GRAPH_LABEL_2>Favours control</GRAPH_LABEL_2>
<DICH_DATA CI_END="2.1535316937754865" CI_START="0.4463570347023339" EFFECT_SIZE="0.9804305283757339" ESTIMABLE="YES" EVENTS_1="12" EVENTS_2="292" LOG_CI_END="0.33315126770786785" LOG_CI_START="-0.35031761624280183" LOG_EFFECT_SIZE="-0.008583174267467015" MODIFIED="2013-08-14 20:32:30 +0800" MODIFIED_BY="[Empty name]" ORDER="51" O_E="0.0" SE="0.40147300565816285" STUDY_ID="STD-Min-2011" TOTAL_1="26" TOTAL_2="626" VAR="0.16118057427219926" WEIGHT="49.78536758358778"/>
<DICH_DATA CI_END="4.4221455815069115" CI_START="1.2218500504156538" EFFECT_SIZE="2.3244781783681217" ESTIMABLE="YES" EVENTS_1="35" EVENTS_2="93" LOG_CI_END="0.6456330358918104" LOG_CI_START="0.08701791108419892" LOG_EFFECT_SIZE="0.3663254734880047" MODIFIED="2013-08-14 20:32:30 +0800" MODIFIED_BY="[Empty name]" ORDER="52" O_E="0.0" SE="0.3281332895014552" STUDY_ID="STD-Vinci-2012" TOTAL_1="52" TOTAL_2="198" VAR="0.10767145567904582" WEIGHT="50.214632416412215"/>
</DICH_OUTCOME>
<DICH_OUTCOME CHI2="2.8654150431592322" CI_END="3.1636931445329024" CI_START="0.7949678796070342" CI_STUDY="95" CI_TOTAL="95" DF="1" EFFECT_MEASURE="OR" EFFECT_SIZE="1.5858860081470647" ESTIMABLE="YES" EVENTS_1="125" EVENTS_2="138" I2="65.10104173608788" I2_Q="0.0" ID="CMP-001.05" LOG_CI_END="0.5001943534290533" LOG_CI_START="-0.09965041850231504" LOG_EFFECT_SIZE="0.2002719674633691" METHOD="MH" MODIFIED="2013-08-15 01:32:34 +0800" MODIFIED_BY="[Empty name]" NO="5" P_CHI2="0.09050248453199516" P_Q="1.0" P_Z="0.19061631393230596" Q="0.0" RANDOM="YES" SCALE="100.0" SORT_BY="STUDY" STUDIES="2" SUBGROUPS="NO" SUBGROUP_TEST="YES" SWAP_EVENTS="NO" TAU2="0.16273555014574861" TOTALS="YES" TOTAL_1="224" TOTAL_2="290" WEIGHT="100.0" Z="1.3087580711167461">
<NAME>Caucasian</NAME>
<GROUP_LABEL_1>GG</GROUP_LABEL_1>
<GROUP_LABEL_2>AA</GROUP_LABEL_2>
<GRAPH_LABEL_1>Favours experimental</GRAPH_LABEL_1>
<GRAPH_LABEL_2>Favours control</GRAPH_LABEL_2>
<DICH_DATA CI_END="1.9024851761514718" CI_START="0.6907274585980685" EFFECT_SIZE="1.146341463414634" ESTIMABLE="YES" EVENTS_1="90" EVENTS_2="45" LOG_CI_END="0.27932128150531854" LOG_CI_START="-0.16069327907335465" LOG_EFFECT_SIZE="0.05931400121598193" MODIFIED="2013-08-15 01:32:27 +0800" MODIFIED_BY="[Empty name]" ORDER="246" O_E="0.0" SE="0.25846673099111556" STUDY_ID="STD-Akkiz-2011" TOTAL_1="172" TOTAL_2="92" VAR="0.0668050510292337" WEIGHT="54.087068732567246"/>
<DICH_DATA CI_END="4.4221455815069115" CI_START="1.2218500504156538" EFFECT_SIZE="2.3244781783681217" ESTIMABLE="YES" EVENTS_1="35" EVENTS_2="93" LOG_CI_END="0.6456330358918104" LOG_CI_START="0.08701791108419892" LOG_EFFECT_SIZE="0.3663254734880047" MODIFIED="2013-08-15 01:32:27 +0800" MODIFIED_BY="[Empty name]" ORDER="247" O_E="0.0" SE="0.3281332895014552" STUDY_ID="STD-Vinci-2012" TOTAL_1="52" TOTAL_2="198" VAR="0.10767145567904582" WEIGHT="45.912931267432754"/>
</DICH_OUTCOME>
<DICH_OUTCOME CHI2="17.127589812905843" CI_END="1.8867841696723384" CI_START="0.8382310182521958" CI_STUDY="95" CI_TOTAL="95" DF="8" EFFECT_MEASURE="OR" EFFECT_SIZE="1.2576012944357875" ESTIMABLE="YES" EVENTS_1="140" EVENTS_2="1871" I2="53.29173522142675" I2_Q="0.0" ID="CMP-001.06" LOG_CI_END="0.27572222381025996" LOG_CI_START="-0.07663627238964815" LOG_EFFECT_SIZE="0.09954297571030593" METHOD="MH" MODIFIED="2013-08-15 01:33:24 +0800" MODIFIED_BY="[Empty name]" NO="6" P_CHI2="0.028807615008533904" P_Q="1.0" P_Z="0.268121661819432" Q="0.0" RANDOM="YES" SCALE="100.0" SORT_BY="STUDY" STUDIES="9" SUBGROUPS="NO" SUBGROUP_TEST="YES" SWAP_EVENTS="NO" TAU2="0.1923891546372126" TOTALS="YES" TOTAL_1="268" TOTAL_2="4140" WEIGHT="99.99999999999999" Z="1.107398569412988">
<NAME>Asian</NAME>
<GROUP_LABEL_1>GG</GROUP_LABEL_1>
<GROUP_LABEL_2>AA</GROUP_LABEL_2>
<GRAPH_LABEL_1>Favours experimental</GRAPH_LABEL_1>
<GRAPH_LABEL_2>Favours control</GRAPH_LABEL_2>
<DICH_DATA CI_END="2.0894905854874746" CI_START="0.4707858054243316" EFFECT_SIZE="0.9918177797434763" ESTIMABLE="YES" EVENTS_1="15" EVENTS_2="323" LOG_CI_END="0.32004041870527256" LOG_CI_START="-0.3271766399637326" LOG_EFFECT_SIZE="-0.0035681106292300463" MODIFIED="2013-08-15 01:33:19 +0800" MODIFIED_BY="[Empty name]" ORDER="82" O_E="0.0" SE="0.38017850403828385" STUDY_ID="STD-Ahn-2012" TOTAL_1="29" TOTAL_2="622" VAR="0.14453569493278742" WEIGHT="12.714862164170311"/>
<DICH_DATA CI_END="15.015593991806687" CI_START="1.1751087642557208" EFFECT_SIZE="4.200589970501475" ESTIMABLE="YES" EVENTS_1="12" EVENTS_2="339" LOG_CI_END="1.1765425168387957" LOG_CI_START="0.07007806535671512" LOG_EFFECT_SIZE="0.6233102910977554" MODIFIED="2013-08-15 01:33:19 +0800" MODIFIED_BY="[Empty name]" ORDER="83" O_E="0.0" SE="0.6499426958879423" STUDY_ID="STD-Chu-2012" TOTAL_1="15" TOTAL_2="695" VAR="0.4224255079380862" WEIGHT="6.967877122549422"/>
<DICH_DATA CI_END="1.8700933183141955" CI_START="0.11903992569115394" EFFECT_SIZE="0.47182175622542594" ESTIMABLE="YES" EVENTS_1="3" EVENTS_2="109" LOG_CI_END="0.2718632785245884" LOG_CI_START="-0.9243073528997747" LOG_EFFECT_SIZE="-0.32622203718759324" MODIFIED="2013-08-15 01:33:19 +0800" MODIFIED_BY="[Empty name]" ORDER="84" O_E="0.0" SE="0.7026365500387914" STUDY_ID="STD-Kim-2012" TOTAL_1="10" TOTAL_2="229" VAR="0.49369812145041503" WEIGHT="6.244035083109772"/>
<DICH_DATA CI_END="2.1535316937754865" CI_START="0.4463570347023339" EFFECT_SIZE="0.9804305283757339" ESTIMABLE="YES" EVENTS_1="12" EVENTS_2="292" LOG_CI_END="0.33315126770786785" LOG_CI_START="-0.35031761624280183" LOG_EFFECT_SIZE="-0.008583174267467015" MODIFIED="2013-08-15 01:33:19 +0800" MODIFIED_BY="[Empty name]" ORDER="85" O_E="0.0" SE="0.40147300565816285" STUDY_ID="STD-Min-2011" TOTAL_1="26" TOTAL_2="626" VAR="0.16118057427219926" WEIGHT="12.116289013712366"/>
<DICH_DATA CI_END="2.340458856515939" CI_START="0.8803261921090831" EFFECT_SIZE="1.4353979353979354" ESTIMABLE="YES" EVENTS_1="37" EVENTS_2="364" LOG_CI_END="0.3693010109643584" LOG_CI_START="-0.05535637650425503" LOG_EFFECT_SIZE="0.15697231723005167" MODIFIED="2013-08-15 01:33:19 +0800" MODIFIED_BY="[Empty name]" ORDER="86" O_E="0.0" SE="0.24944585148703355" STUDY_ID="STD-Okubo-2010" TOTAL_1="70" TOTAL_2="830" VAR="0.062223232824091194" WEIGHT="16.82539119435988"/>
<DICH_DATA CI_END="3.0785134079213985" CI_START="0.7431042022144765" EFFECT_SIZE="1.5125" ESTIMABLE="YES" EVENTS_1="21" EVENTS_2="112" LOG_CI_END="0.4883410494245272" LOG_CI_START="-0.1289502827755142" LOG_EFFECT_SIZE="0.1796953833245065" MODIFIED="2013-08-15 01:33:19 +0800" MODIFIED_BY="[Empty name]" ORDER="87" O_E="0.0" SE="0.3625999841756795" STUDY_ID="STD-Srivastava-2010" TOTAL_1="36" TOTAL_2="233" VAR="0.13147874852420305" WEIGHT="13.227470151098133"/>
<DICH_DATA CI_END="1.2212423866697346" CI_START="0.27240167388110575" EFFECT_SIZE="0.5767741935483871" ESTIMABLE="YES" EVENTS_1="12" EVENTS_2="155" LOG_CI_END="0.08680186930604797" LOG_CI_START="-0.5647902280547956" LOG_EFFECT_SIZE="-0.2389941793743738" MODIFIED="2013-08-15 01:33:19 +0800" MODIFIED_BY="[Empty name]" ORDER="88" O_E="0.0" SE="0.3827484234226606" STUDY_ID="STD-Umar-2012" TOTAL_1="32" TOTAL_2="304" VAR="0.14649635563253227" WEIGHT="12.641298881608838"/>
<DICH_DATA CI_END="8.420508889550183" CI_START="1.5390993786709624" EFFECT_SIZE="3.6" ESTIMABLE="YES" EVENTS_1="24" EVENTS_2="36" LOG_CI_END="0.9253383386784086" LOG_CI_START="0.1872666628561659" LOG_EFFECT_SIZE="0.5563025007672873" MODIFIED="2013-08-15 01:33:19 +0800" MODIFIED_BY="[Empty name]" ORDER="89" O_E="0.0" SE="0.43354695589170383" STUDY_ID="STD-Xiang-2012" TOTAL_1="34" TOTAL_2="90" VAR="0.18796296296296297" WEIGHT="11.26312388897921"/>
<DICH_DATA CI_END="2.757217016506993" CI_START="0.27749282819040455" EFFECT_SIZE="0.8747044917257684" ESTIMABLE="YES" EVENTS_1="4" EVENTS_2="141" LOG_CI_END="0.44047095013271187" LOG_CI_START="-0.5567482367488065" LOG_EFFECT_SIZE="-0.05813864330804732" MODIFIED="2013-08-15 01:33:19 +0800" MODIFIED_BY="[Empty name]" ORDER="90" O_E="0.0" SE="0.5857714866887909" STUDY_ID="STD-Zhou-2012" TOTAL_1="16" TOTAL_2="511" VAR="0.34312823461759634" WEIGHT="7.9996525004120524"/>
</DICH_OUTCOME>
<DICH_OUTCOME CHI2="20.482966408208227" CI_END="1.8507442895535369" CI_START="0.9557758755095405" CI_STUDY="95" CI_TOTAL="95" DF="10" EFFECT_MEASURE="OR" EFFECT_SIZE="1.3299987758236147" ESTIMABLE="YES" EVENTS_1="265" EVENTS_2="2009" I2="51.17894644404309" I2_Q="0.0" ID="CMP-001.07" LOG_CI_END="0.2673464180465593" LOG_CI_START="-0.019643935591024706" LOG_EFFECT_SIZE="0.12385124122776722" METHOD="MH" MODIFIED="2013-08-19 21:51:37 +0800" MODIFIED_BY="[Empty name]" NO="7" P_CHI2="0.02500176594749126" P_Q="1.0" P_Z="0.09071225325013009" Q="0.0" RANDOM="YES" SCALE="100.0" SORT_BY="STUDY" STUDIES="11" SUBGROUPS="NO" SUBGROUP_TEST="YES" SWAP_EVENTS="NO" TAU2="0.14869537253549958" TOTALS="YES" TOTAL_1="492" TOTAL_2="4430" WEIGHT="99.99999999999999" Z="1.691652483578226">
<NAME>Total</NAME>
<GROUP_LABEL_1>GG</GROUP_LABEL_1>
<GROUP_LABEL_2>AA</GROUP_LABEL_2>
<GRAPH_LABEL_1>Favours experimental</GRAPH_LABEL_1>
<GRAPH_LABEL_2>Favours control</GRAPH_LABEL_2>
<DICH_DATA CI_END="2.0894905854874746" CI_START="0.4707858054243316" EFFECT_SIZE="0.9918177797434763" ESTIMABLE="YES" EVENTS_1="15" EVENTS_2="323" LOG_CI_END="0.32004041870527256" LOG_CI_START="-0.3271766399637326" LOG_EFFECT_SIZE="-0.0035681106292300463" MODIFIED="2013-09-09 19:38:22 +0800" MODIFIED_BY="[Empty name]" ORDER="117" O_E="0.0" SE="0.38017850403828385" STUDY_ID="STD-Ahn-2012" TOTAL_1="29" TOTAL_2="622" VAR="0.14453569493278742" WEIGHT="9.691696855604025"/>
<DICH_DATA CI_END="1.9024851761514718" CI_START="0.6907274585980685" EFFECT_SIZE="1.146341463414634" ESTIMABLE="YES" EVENTS_1="90" EVENTS_2="45" LOG_CI_END="0.27932128150531854" LOG_CI_START="-0.16069327907335465" LOG_EFFECT_SIZE="0.05931400121598193" MODIFIED="2013-09-09 19:38:38 +0800" MODIFIED_BY="[Empty name]" ORDER="118" O_E="0.0" SE="0.25846673099111556" STUDY_ID="STD-Akkiz-2011" TOTAL_1="172" TOTAL_2="92" VAR="0.0668050510292337" WEIGHT="13.187475771685152"/>
<DICH_DATA CI_END="15.015593991806687" CI_START="1.1751087642557208" EFFECT_SIZE="4.200589970501475" ESTIMABLE="YES" EVENTS_1="12" EVENTS_2="339" LOG_CI_END="1.1765425168387957" LOG_CI_START="0.07007806535671512" LOG_EFFECT_SIZE="0.6233102910977554" MODIFIED="2013-08-15 22:20:18 +0800" MODIFIED_BY="[Empty name]" ORDER="119" O_E="0.0" SE="0.6499426958879423" STUDY_ID="STD-Chu-2012" TOTAL_1="15" TOTAL_2="695" VAR="0.4224255079380862" WEIGHT="4.976015956886812"/>
<DICH_DATA CI_END="1.8700933183141955" CI_START="0.11903992569115394" EFFECT_SIZE="0.47182175622542594" ESTIMABLE="YES" EVENTS_1="3" EVENTS_2="109" LOG_CI_END="0.2718632785245884" LOG_CI_START="-0.9243073528997747" LOG_EFFECT_SIZE="-0.32622203718759324" MODIFIED="2013-09-09 19:39:17 +0800" MODIFIED_BY="[Empty name]" ORDER="120" O_E="0.0" SE="0.7026365500387914" STUDY_ID="STD-Kim-2012" TOTAL_1="10" TOTAL_2="229" VAR="0.49369812145041503" WEIGHT="4.423934303746422"/>
<DICH_DATA CI_END="2.1535316937754865" CI_START="0.4463570347023339" EFFECT_SIZE="0.9804305283757339" ESTIMABLE="YES" EVENTS_1="12" EVENTS_2="292" LOG_CI_END="0.33315126770786785" LOG_CI_START="-0.35031761624280183" LOG_EFFECT_SIZE="-0.008583174267467015" MODIFIED="2013-09-09 19:39:31 +0800" MODIFIED_BY="[Empty name]" ORDER="121" O_E="0.0" SE="0.40147300565816285" STUDY_ID="STD-Min-2011" TOTAL_1="26" TOTAL_2="626" VAR="0.16118057427219926" WEIGHT="9.171110710026888"/>
<DICH_DATA CI_END="2.340458856515939" CI_START="0.8803261921090831" EFFECT_SIZE="1.4353979353979354" ESTIMABLE="YES" EVENTS_1="37" EVENTS_2="364" LOG_CI_END="0.3693010109643584" LOG_CI_START="-0.05535637650425503" LOG_EFFECT_SIZE="0.15697231723005167" MODIFIED="2013-09-09 19:39:47 +0800" MODIFIED_BY="[Empty name]" ORDER="122" O_E="0.0" SE="0.24944585148703355" STUDY_ID="STD-Okubo-2010" TOTAL_1="70" TOTAL_2="830" VAR="0.062223232824091194" WEIGHT="13.47394939248105"/>
<DICH_DATA CI_END="3.0785134079213985" CI_START="0.7431042022144765" EFFECT_SIZE="1.5125" ESTIMABLE="YES" EVENTS_1="21" EVENTS_2="112" LOG_CI_END="0.4883410494245272" LOG_CI_START="-0.1289502827755142" LOG_EFFECT_SIZE="0.1796953833245065" MODIFIED="2013-08-15 22:20:46 +0800" MODIFIED_BY="[Empty name]" ORDER="123" O_E="0.0" SE="0.3625999841756795" STUDY_ID="STD-Srivastava-2010" TOTAL_1="36" TOTAL_2="233" VAR="0.13147874852420305" WEIGHT="10.143358722064924"/>
<DICH_DATA CI_END="1.2212423866697346" CI_START="0.27240167388110575" EFFECT_SIZE="0.5767741935483871" ESTIMABLE="YES" EVENTS_1="12" EVENTS_2="155" LOG_CI_END="0.08680186930604797" LOG_CI_START="-0.5647902280547956" LOG_EFFECT_SIZE="-0.2389941793743738" MODIFIED="2013-08-19 21:51:37 +0800" MODIFIED_BY="[Empty name]" ORDER="124" O_E="0.0" SE="0.3827484234226606" STUDY_ID="STD-Umar-2012" TOTAL_1="32" TOTAL_2="304" VAR="0.14649635563253227" WEIGHT="9.627324695663935"/>
<DICH_DATA CI_END="4.4221455815069115" CI_START="1.2218500504156538" EFFECT_SIZE="2.3244781783681217" ESTIMABLE="YES" EVENTS_1="35" EVENTS_2="93" LOG_CI_END="0.6456330358918104" LOG_CI_START="0.08701791108419892" LOG_EFFECT_SIZE="0.3663254734880047" MODIFIED="2013-08-15 22:20:30 +0800" MODIFIED_BY="[Empty name]" ORDER="125" O_E="0.0" SE="0.3281332895014552" STUDY_ID="STD-Vinci-2012" TOTAL_1="52" TOTAL_2="198" VAR="0.10767145567904582" WEIGHT="11.085313315845628"/>
<DICH_DATA CI_END="8.420508889550183" CI_START="1.5390993786709624" EFFECT_SIZE="3.6" ESTIMABLE="YES" EVENTS_1="24" EVENTS_2="36" LOG_CI_END="0.9253383386784086" LOG_CI_START="0.1872666628561659" LOG_EFFECT_SIZE="0.5563025007672873" MODIFIED="2013-08-15 22:24:20 +0800" MODIFIED_BY="[Empty name]" ORDER="126" O_E="0.0" SE="0.43354695589170383" STUDY_ID="STD-Xiang-2012" TOTAL_1="34" TOTAL_2="90" VAR="0.18796296296296297" WEIGHT="8.441515670004215"/>
<DICH_DATA CI_END="2.757217016506993" CI_START="0.27749282819040455" EFFECT_SIZE="0.8747044917257684" ESTIMABLE="YES" EVENTS_1="4" EVENTS_2="141" LOG_CI_END="0.44047095013271187" LOG_CI_START="-0.5567482367488065" LOG_EFFECT_SIZE="-0.05813864330804732" MODIFIED="2013-09-09 19:48:29 +0800" MODIFIED_BY="[Empty name]" ORDER="127" O_E="0.0" SE="0.5857714866887909" STUDY_ID="STD-Zhou-2012" TOTAL_1="16" TOTAL_2="511" VAR="0.34312823461759634" WEIGHT="5.7783046059909315"/>
</DICH_OUTCOME>
</COMPARISON>
<COMPARISON ID="CMP-002" MODIFIED="2013-08-15 22:17:45 +0800" MODIFIED_BY="[Empty name]" NO="2">
<NAME>AG vs. AA</NAME>
<DICH_OUTCOME CHI2="24.58168142452841" CI_END="1.2112270640109764" CI_START="0.8527039109131198" CI_STUDY="95" CI_TOTAL="95" DF="10" EFFECT_MEASURE="OR" EFFECT_SIZE="1.0162765639755624" ESTIMABLE="YES" EVENTS_1="1001" EVENTS_2="2009" I2="59.31930030619601" I2_Q="0.0" ID="CMP-002.01" LOG_CI_END="0.08322556626705237" LOG_CI_START="-0.06920174512729896" LOG_EFFECT_SIZE="0.007011910569876744" METHOD="MH" MODIFIED="2013-08-15 22:17:45 +0800" MODIFIED_BY="[Empty name]" NO="1" P_CHI2="0.006197419794222836" P_Q="1.0" P_Z="0.8568988237369595" Q="0.0" RANDOM="YES" SCALE="100.0" SORT_BY="STUDY" STUDIES="11" SUBGROUPS="NO" SUBGROUP_TEST="YES" SWAP_EVENTS="NO" TAU2="0.049507331575269806" TOTALS="YES" TOTAL_1="2146" TOTAL_2="4430" WEIGHT="100.0" Z="0.18032322493990277">
<NAME>Total</NAME>
<GROUP_LABEL_1>AG</GROUP_LABEL_1>
<GROUP_LABEL_2>AA</GROUP_LABEL_2>
<GRAPH_LABEL_1>Favours experimental</GRAPH_LABEL_1>
<GRAPH_LABEL_2>Favours control</GRAPH_LABEL_2>
<DICH_DATA CI_END="1.1366267428040882" CI_START="0.6352140392506368" EFFECT_SIZE="0.8497065754817245" ESTIMABLE="YES" EVENTS_1="123" EVENTS_2="323" LOG_CI_END="0.05561787000504595" LOG_CI_START="-0.19707991186921187" LOG_EFFECT_SIZE="-0.07073102093208296" MODIFIED="2013-08-15 22:15:37 +0800" MODIFIED_BY="[Empty name]" ORDER="102" O_E="0.0" SE="0.14843592794713314" STUDY_ID="STD-Ahn-2012" TOTAL_1="257" TOTAL_2="622" VAR="0.022033224705526502" WEIGHT="11.205944570794143"/>
<DICH_DATA CI_END="1.6150191997028838" CI_START="0.591106325435774" EFFECT_SIZE="0.9770609318996416" ESTIMABLE="YES" EVENTS_1="87" EVENTS_2="45" LOG_CI_END="0.20817768968597772" LOG_CI_START="-0.2283343932358633" LOG_EFFECT_SIZE="-0.010078351774942795" MODIFIED="2013-08-15 22:15:40 +0800" MODIFIED_BY="[Empty name]" ORDER="103" O_E="0.0" SE="0.25640935827794836" STUDY_ID="STD-Akkiz-2011" TOTAL_1="180" TOTAL_2="92" VAR="0.0657457590125093" WEIGHT="6.955817880092393"/>
<DICH_DATA CI_END="2.648437105716777" CI_START="1.3536830386741718" EFFECT_SIZE="1.8934477518548316" ESTIMABLE="YES" EVENTS_1="119" EVENTS_2="339" LOG_CI_END="0.4229896639000951" LOG_CI_START="0.13151698734081504" LOG_EFFECT_SIZE="0.2772533256204551" MODIFIED="2013-08-15 22:16:52 +0800" MODIFIED_BY="[Empty name]" ORDER="104" O_E="0.0" SE="0.1712124930239395" STUDY_ID="STD-Chu-2012" TOTAL_1="185" TOTAL_2="695" VAR="0.02931371776747254" WEIGHT="10.17088093765906"/>
<DICH_DATA CI_END="1.0946609690235383" CI_START="0.4466446531646877" EFFECT_SIZE="0.6992313414331763" ESTIMABLE="YES" EVENTS_1="47" EVENTS_2="109" LOG_CI_END="0.03927963325751216" LOG_CI_START="-0.3500378606340272" LOG_EFFECT_SIZE="-0.15537911368825752" MODIFIED="2013-08-15 22:17:14 +0800" MODIFIED_BY="[Empty name]" ORDER="105" O_E="0.0" SE="0.2286870230645657" STUDY_ID="STD-Kim-2012" TOTAL_1="121" TOTAL_2="229" VAR="0.052297754518133205" WEIGHT="7.874650854976599"/>
<DICH_DATA CI_END="1.391144026396511" CI_START="0.7996323996044394" EFFECT_SIZE="1.0547055684041986" ESTIMABLE="YES" EVENTS_1="142" EVENTS_2="292" LOG_CI_END="0.14337209521937866" LOG_CI_START="-0.0971096173998994" LOG_EFFECT_SIZE="0.023131238909739622" MODIFIED="2013-08-15 22:17:17 +0800" MODIFIED_BY="[Empty name]" ORDER="106" O_E="0.0" SE="0.14126014839623996" STUDY_ID="STD-Min-2011" TOTAL_1="296" TOTAL_2="626" VAR="0.019954429524927732" WEIGHT="11.541306980253088"/>
<DICH_DATA CI_END="1.256476062563642" CI_START="0.7586445827226764" EFFECT_SIZE="0.9763292263292264" ESTIMABLE="YES" EVENTS_1="151" EVENTS_2="364" LOG_CI_END="0.09915421915577508" LOG_CI_START="-0.11996163901061006" LOG_EFFECT_SIZE="-0.010403709927417482" MODIFIED="2013-08-15 22:17:23 +0800" MODIFIED_BY="[Empty name]" ORDER="107" O_E="0.0" SE="0.12870973972792543" STUDY_ID="STD-Okubo-2010" TOTAL_1="349" TOTAL_2="830" VAR="0.016566197100830307" WEIGHT="12.133142035993046"/>
<DICH_DATA CI_END="1.6347361457364782" CI_START="0.7602821447511828" EFFECT_SIZE="1.1148366261398177" ESTIMABLE="YES" EVENTS_1="97" EVENTS_2="112" LOG_CI_END="0.21344766543795554" LOG_CI_START="-0.11902520881232612" LOG_EFFECT_SIZE="0.04721122831281469" MODIFIED="2013-08-15 22:17:25 +0800" MODIFIED_BY="[Empty name]" ORDER="108" O_E="0.0" SE="0.19529621210188558" STUDY_ID="STD-Srivastava-2010" TOTAL_1="191" TOTAL_2="233" VAR="0.038140610461344676" WEIGHT="9.146586783651859"/>
<DICH_DATA CI_END="1.166251676811429" CI_START="0.6017006065724785" EFFECT_SIZE="0.8376958525345622" ESTIMABLE="YES" EVENTS_1="122" EVENTS_2="155" LOG_CI_END="0.06679228117421536" LOG_CI_START="-0.22061955069722985" LOG_EFFECT_SIZE="-0.07691363476150723" MODIFIED="2013-08-15 22:17:28 +0800" MODIFIED_BY="[Empty name]" ORDER="109" O_E="0.0" SE="0.16882713275279987" STUDY_ID="STD-Umar-2012" TOTAL_1="262" TOTAL_2="304" VAR="0.028502600753531514" WEIGHT="10.276633812056284"/>
<DICH_DATA CI_END="1.0811386205978835" CI_START="0.38499511774032724" EFFECT_SIZE="0.6451612903225806" ESTIMABLE="YES" EVENTS_1="32" EVENTS_2="93" LOG_CI_END="0.033881381558395304" LOG_CI_START="-0.41454477789897837" LOG_EFFECT_SIZE="-0.1903316981702915" MODIFIED="2013-08-15 22:17:37 +0800" MODIFIED_BY="[Empty name]" ORDER="110" O_E="0.0" SE="0.26340774581055015" STUDY_ID="STD-Vinci-2012" TOTAL_1="88" TOTAL_2="198" VAR="0.0693836405529954" WEIGHT="6.74298051311661"/>
<DICH_DATA CI_END="3.088682305209752" CI_START="0.8993407230949056" EFFECT_SIZE="1.6666666666666667" ESTIMABLE="YES" EVENTS_1="40" EVENTS_2="36" LOG_CI_END="0.4897732400625743" LOG_CI_START="-0.04607574082986142" LOG_EFFECT_SIZE="0.2218487496163564" MODIFIED="2013-08-15 22:17:42 +0800" MODIFIED_BY="[Empty name]" ORDER="111" O_E="0.0" SE="0.31476034387145096" STUDY_ID="STD-Xiang-2012" TOTAL_1="76" TOTAL_2="90" VAR="0.09907407407407406" WEIGHT="5.395557436967366"/>
<DICH_DATA CI_END="1.624393601826541" CI_START="0.7125931873860343" EFFECT_SIZE="1.075886524822695" ESTIMABLE="YES" EVENTS_1="41" EVENTS_2="141" LOG_CI_END="0.21069127021907058" LOG_CI_START="-0.14715833395636943" LOG_EFFECT_SIZE="0.03176646813135057" MODIFIED="2013-08-15 22:17:45 +0800" MODIFIED_BY="[Empty name]" ORDER="112" O_E="0.0" SE="0.21020262887676264" STUDY_ID="STD-Zhou-2012" TOTAL_1="141" TOTAL_2="511" VAR="0.04418514518670201" WEIGHT="8.556498194439559"/>
</DICH_OUTCOME>
<DICH_OUTCOME CHI2="0.49989470275796105" CI_END="1.113005071634561" CI_START="0.7601962660127422" CI_STUDY="95" CI_TOTAL="95" DF="1" EFFECT_MEASURE="OR" EFFECT_SIZE="0.9198381920260964" ESTIMABLE="YES" EVENTS_1="274" EVENTS_2="687" I2="0.0" I2_Q="0.0" ID="CMP-002.02" LOG_CI_END="0.04649714329058054" LOG_CI_START="-0.11907426792686956" LOG_EFFECT_SIZE="-0.03628856231814453" METHOD="MH" MODIFIED="2013-08-14 23:48:14 +0800" MODIFIED_BY="[Empty name]" NO="2" P_CHI2="0.47954644501189236" P_Q="1.0" P_Z="0.39026486207189015" Q="0.0" RANDOM="NO" SCALE="100.0" SORT_BY="STUDY" STUDIES="2" SUBGROUPS="NO" SUBGROUP_TEST="YES" SWAP_EVENTS="NO" TAU2="0.0" TOTALS="YES" TOTAL_1="606" TOTAL_2="1452" WEIGHT="100.0" Z="0.8591371502039189">
<NAME>GC</NAME>
<GROUP_LABEL_1>AG</GROUP_LABEL_1>
<GROUP_LABEL_2>AA</GROUP_LABEL_2>
<GRAPH_LABEL_1>Favours experimental</GRAPH_LABEL_1>
<GRAPH_LABEL_2>Favours control</GRAPH_LABEL_2>
<DICH_DATA CI_END="1.1366267428040882" CI_START="0.6352140392506368" EFFECT_SIZE="0.8497065754817245" ESTIMABLE="YES" EVENTS_1="123" EVENTS_2="323" LOG_CI_END="0.05561787000504595" LOG_CI_START="-0.19707991186921187" LOG_EFFECT_SIZE="-0.07073102093208296" MODIFIED="2013-08-14 23:41:29 +0800" MODIFIED_BY="[Empty name]" ORDER="128" O_E="0.0" SE="0.14843592794713314" STUDY_ID="STD-Ahn-2012" TOTAL_1="257" TOTAL_2="622" VAR="0.022033224705526502" WEIGHT="44.613687934210894"/>
<DICH_DATA CI_END="1.256476062563642" CI_START="0.7586445827226764" EFFECT_SIZE="0.9763292263292264" ESTIMABLE="YES" EVENTS_1="151" EVENTS_2="364" LOG_CI_END="0.09915421915577508" LOG_CI_START="-0.11996163901061006" LOG_EFFECT_SIZE="-0.010403709927417482" MODIFIED="2013-08-14 23:41:43 +0800" MODIFIED_BY="[Empty name]" ORDER="129" O_E="0.0" SE="0.12870973972792543" STUDY_ID="STD-Okubo-2010" TOTAL_1="349" TOTAL_2="830" VAR="0.016566197100830307" WEIGHT="55.3863120657891"/>
</DICH_OUTCOME>
<DICH_OUTCOME CHI2="5.208510569385103" CI_END="1.2609395308429354" CI_START="0.782845281195645" CI_STUDY="95" CI_TOTAL="95" DF="3" EFFECT_MEASURE="OR" EFFECT_SIZE="0.9935394111928537" ESTIMABLE="YES" EVENTS_1="215" EVENTS_2="331" I2="42.401960022245504" I2_Q="0.0" ID="CMP-002.03" LOG_CI_END="0.10069426020439011" LOG_CI_START="-0.10632406190436457" LOG_EFFECT_SIZE="-0.0028149008499872294" METHOD="MH" MODIFIED="2013-08-14 23:40:40 +0800" MODIFIED_BY="[Empty name]" NO="3" P_CHI2="0.15715043565048226" P_Q="1.0" P_Z="0.95749237215858" Q="0.0" RANDOM="NO" SCALE="100.0" SORT_BY="STUDY" STUDIES="4" SUBGROUPS="NO" SUBGROUP_TEST="YES" SWAP_EVENTS="NO" TAU2="0.0" TOTALS="YES" TOTAL_1="518" TOTAL_2="922" WEIGHT="100.0" Z="0.05330063764238037">
<NAME>HCC</NAME>
<GROUP_LABEL_1>AG</GROUP_LABEL_1>
<GROUP_LABEL_2>GG</GROUP_LABEL_2>
<GRAPH_LABEL_1>Favours experimental</GRAPH_LABEL_1>
<GRAPH_LABEL_2>Favours control</GRAPH_LABEL_2>
<DICH_DATA CI_END="1.6150191997028838" CI_START="0.591106325435774" EFFECT_SIZE="0.9770609318996416" ESTIMABLE="YES" EVENTS_1="87" EVENTS_2="45" LOG_CI_END="0.20817768968597772" LOG_CI_START="-0.2283343932358633" LOG_EFFECT_SIZE="-0.010078351774942795" MODIFIED="2013-08-14 23:39:40 +0800" MODIFIED_BY="[Empty name]" ORDER="113" O_E="0.0" SE="0.25640935827794836" STUDY_ID="STD-Akkiz-2011" TOTAL_1="180" TOTAL_2="92" VAR="0.0657457590125093" WEIGHT="22.67161051332481"/>
<DICH_DATA CI_END="1.0946609690235383" CI_START="0.4466446531646877" EFFECT_SIZE="0.6992313414331763" ESTIMABLE="YES" EVENTS_1="47" EVENTS_2="109" LOG_CI_END="0.03927963325751216" LOG_CI_START="-0.3500378606340272" LOG_EFFECT_SIZE="-0.15537911368825752" MODIFIED="2013-08-14 23:39:56 +0800" MODIFIED_BY="[Empty name]" ORDER="114" O_E="0.0" SE="0.2286870230645657" STUDY_ID="STD-Kim-2012" TOTAL_1="121" TOTAL_2="229" VAR="0.052297754518133205" WEIGHT="33.95830362104796"/>
<DICH_DATA CI_END="3.088682305209752" CI_START="0.8993407230949056" EFFECT_SIZE="1.6666666666666667" ESTIMABLE="YES" EVENTS_1="40" EVENTS_2="36" LOG_CI_END="0.4897732400625743" LOG_CI_START="-0.04607574082986142" LOG_EFFECT_SIZE="0.2218487496163564" MODIFIED="2013-08-14 23:40:16 +0800" MODIFIED_BY="[Empty name]" ORDER="115" O_E="0.0" SE="0.31476034387145096" STUDY_ID="STD-Xiang-2012" TOTAL_1="76" TOTAL_2="90" VAR="0.09907407407407406" WEIGHT="11.504102093352847"/>
<DICH_DATA CI_END="1.624393601826541" CI_START="0.7125931873860343" EFFECT_SIZE="1.075886524822695" ESTIMABLE="YES" EVENTS_1="41" EVENTS_2="141" LOG_CI_END="0.21069127021907058" LOG_CI_START="-0.14715833395636943" LOG_EFFECT_SIZE="0.03176646813135057" MODIFIED="2013-08-14 23:40:32 +0800" MODIFIED_BY="[Empty name]" ORDER="116" O_E="0.0" SE="0.21020262887676264" STUDY_ID="STD-Zhou-2012" TOTAL_1="141" TOTAL_2="511" VAR="0.04418514518670201" WEIGHT="31.86598377227438"/>
</DICH_OUTCOME>
<DICH_OUTCOME CHI2="2.704409892811526" CI_END="1.2029800977383487" CI_START="0.7397798002652815" CI_STUDY="95" CI_TOTAL="95" DF="1" EFFECT_MEASURE="OR" EFFECT_SIZE="0.943366512246425" ESTIMABLE="YES" EVENTS_1="174" EVENTS_2="385" I2="63.02335667910192" I2_Q="0.0" ID="CMP-002.04" LOG_CI_END="0.08025844237399994" LOG_CI_START="-0.13089753129730997" LOG_EFFECT_SIZE="-0.025319544461655023" METHOD="MH" MODIFIED="2013-08-14 23:45:50 +0800" MODIFIED_BY="[Empty name]" NO="4" P_CHI2="0.10007117221606587" P_Q="1.0" P_Z="0.6383297008725997" Q="0.0" RANDOM="NO" SCALE="100.0" SORT_BY="STUDY" STUDIES="2" SUBGROUPS="NO" SUBGROUP_TEST="YES" SWAP_EVENTS="NO" TAU2="0.0" TOTALS="YES" TOTAL_1="384" TOTAL_2="824" WEIGHT="99.99999999999999" Z="0.47003543766232664">
<NAME>CRC</NAME>
<GROUP_LABEL_1>AG</GROUP_LABEL_1>
<GROUP_LABEL_2>AA</GROUP_LABEL_2>
<GRAPH_LABEL_1>Favours experimental</GRAPH_LABEL_1>
<GRAPH_LABEL_2>Favours control</GRAPH_LABEL_2>
<DICH_DATA CI_END="1.391144026396511" CI_START="0.7996323996044394" EFFECT_SIZE="1.0547055684041986" ESTIMABLE="YES" EVENTS_1="142" EVENTS_2="292" LOG_CI_END="0.14337209521937866" LOG_CI_START="-0.0971096173998994" LOG_EFFECT_SIZE="0.023131238909739622" MODIFIED="2013-08-14 23:42:37 +0800" MODIFIED_BY="[Empty name]" ORDER="130" O_E="0.0" SE="0.14126014839623996" STUDY_ID="STD-Min-2011" TOTAL_1="296" TOTAL_2="626" VAR="0.019954429524927732" WEIGHT="72.81391485206274"/>
<DICH_DATA CI_END="1.0811386205978835" CI_START="0.38499511774032724" EFFECT_SIZE="0.6451612903225806" ESTIMABLE="YES" EVENTS_1="32" EVENTS_2="93" LOG_CI_END="0.033881381558395304" LOG_CI_START="-0.41454477789897837" LOG_EFFECT_SIZE="-0.1903316981702915" MODIFIED="2013-08-14 23:42:52 +0800" MODIFIED_BY="[Empty name]" ORDER="131" O_E="0.0" SE="0.26340774581055015" STUDY_ID="STD-Vinci-2012" TOTAL_1="88" TOTAL_2="198" VAR="0.0693836405529954" WEIGHT="27.186085147937245"/>
</DICH_OUTCOME>
<DICH_OUTCOME CHI2="11.761397564091777" CI_END="1.9727944180458776" CI_START="0.742279576051083" CI_STUDY="95" CI_TOTAL="95" DF="2" EFFECT_MEASURE="OR" EFFECT_SIZE="1.2101095009390832" ESTIMABLE="YES" EVENTS_1="338" EVENTS_2="606" I2="82.99521813541857" I2_Q="0.0" ID="CMP-002.05" LOG_CI_END="0.29508183043205827" LOG_CI_START="-0.12943248896953277" LOG_EFFECT_SIZE="0.08282467073126276" METHOD="MH" MODIFIED="2013-08-14 23:48:37 +0800" MODIFIED_BY="[Empty name]" NO="5" P_CHI2="0.002792850174728634" P_Q="1.0" P_Z="0.44439319083527273" Q="0.0" RANDOM="YES" SCALE="100.0" SORT_BY="STUDY" STUDIES="3" SUBGROUPS="NO" SUBGROUP_TEST="YES" SWAP_EVENTS="NO" TAU2="0.1546587545191936" TOTALS="YES" TOTAL_1="638" TOTAL_2="1232" WEIGHT="100.00000000000003" Z="0.764795740664268">
<NAME>Others</NAME>
<GROUP_LABEL_1>AG</GROUP_LABEL_1>
<GROUP_LABEL_2>AA</GROUP_LABEL_2>
<GRAPH_LABEL_1>Favours experimental</GRAPH_LABEL_1>
<GRAPH_LABEL_2>Favours control</GRAPH_LABEL_2>
<DICH_DATA CI_END="2.648437105716777" CI_START="1.3536830386741718" EFFECT_SIZE="1.8934477518548316" ESTIMABLE="YES" EVENTS_1="119" EVENTS_2="339" LOG_CI_END="0.4229896639000951" LOG_CI_START="0.13151698734081504" LOG_EFFECT_SIZE="0.2772533256204551" MODIFIED="2013-08-14 23:43:58 +0800" MODIFIED_BY="[Empty name]" ORDER="132" O_E="0.0" SE="0.1712124930239395" STUDY_ID="STD-Chu-2012" TOTAL_1="185" TOTAL_2="695" VAR="0.02931371776747254" WEIGHT="33.79924877261224"/>
<DICH_DATA CI_END="1.6347361457364782" CI_START="0.7602821447511828" EFFECT_SIZE="1.1148366261398177" ESTIMABLE="YES" EVENTS_1="97" EVENTS_2="112" LOG_CI_END="0.21344766543795554" LOG_CI_START="-0.11902520881232612" LOG_EFFECT_SIZE="0.04721122831281469" MODIFIED="2013-08-14 23:44:16 +0800" MODIFIED_BY="[Empty name]" ORDER="133" O_E="0.0" SE="0.19529621210188558" STUDY_ID="STD-Srivastava-2010" TOTAL_1="191" TOTAL_2="233" VAR="0.038140610461344676" WEIGHT="32.25182488934658"/>
<DICH_DATA CI_END="1.166251676811429" CI_START="0.6017006065724785" EFFECT_SIZE="0.8376958525345622" ESTIMABLE="YES" EVENTS_1="122" EVENTS_2="155" LOG_CI_END="0.06679228117421536" LOG_CI_START="-0.22061955069722985" LOG_EFFECT_SIZE="-0.07691363476150723" MODIFIED="2013-08-14 23:44:16 +0800" MODIFIED_BY="[Empty name]" ORDER="134" O_E="0.0" SE="0.16882713275279987" STUDY_ID="STD-Umar-2012" TOTAL_1="262" TOTAL_2="304" VAR="0.028502600753531514" WEIGHT="33.948926338041204"/>
</DICH_OUTCOME>
<DICH_OUTCOME CHI2="21.40585608961855" CI_END="1.2785672229850595" CI_START="0.8731294057528446" CI_STUDY="95" CI_TOTAL="95" DF="8" EFFECT_MEASURE="OR" EFFECT_SIZE="1.0565768498410373" ESTIMABLE="YES" EVENTS_1="882" EVENTS_2="1871" I2="62.6270495022161" I2_Q="0.0" ID="CMP-002.06" LOG_CI_END="0.10672356678079482" LOG_CI_START="-0.05892138511517555" LOG_EFFECT_SIZE="0.02390109083280965" METHOD="MH" MODIFIED="2013-08-14 23:47:47 +0800" MODIFIED_BY="[Empty name]" NO="6" P_CHI2="0.0061439942776673195" P_Q="1.0" P_Z="0.5716584663848353" Q="0.0" RANDOM="YES" SCALE="100.0" SORT_BY="STUDY" STUDIES="9" SUBGROUPS="NO" SUBGROUP_TEST="YES" SWAP_EVENTS="NO" TAU2="0.05104522096687031" TOTALS="YES" TOTAL_1="1878" TOTAL_2="4140" WEIGHT="100.0" Z="0.5656106834206145">
<NAME>Asian</NAME>
<GROUP_LABEL_1>AG</GROUP_LABEL_1>
<GROUP_LABEL_2>AA</GROUP_LABEL_2>
<GRAPH_LABEL_1>Favours experimental</GRAPH_LABEL_1>
<GRAPH_LABEL_2>Favours control</GRAPH_LABEL_2>
<DICH_DATA CI_END="1.1366267428040882" CI_START="0.6352140392506368" EFFECT_SIZE="0.8497065754817245" ESTIMABLE="YES" EVENTS_1="123" EVENTS_2="323" LOG_CI_END="0.05561787000504595" LOG_CI_START="-0.19707991186921187" LOG_EFFECT_SIZE="-0.07073102093208296" MODIFIED="2013-08-14 23:46:35 +0800" MODIFIED_BY="[Empty name]" ORDER="135" O_E="0.0" SE="0.14843592794713314" STUDY_ID="STD-Ahn-2012" TOTAL_1="257" TOTAL_2="622" VAR="0.022033224705526502" WEIGHT="12.955146026767135"/>
<DICH_DATA CI_END="2.648437105716777" CI_START="1.3536830386741718" EFFECT_SIZE="1.8934477518548316" ESTIMABLE="YES" EVENTS_1="119" EVENTS_2="339" LOG_CI_END="0.4229896639000951" LOG_CI_START="0.13151698734081504" LOG_EFFECT_SIZE="0.2772533256204551" MODIFIED="2013-08-14 23:47:26 +0800" MODIFIED_BY="[Empty name]" ORDER="136" O_E="0.0" SE="0.1712124930239395" STUDY_ID="STD-Chu-2012" TOTAL_1="185" TOTAL_2="695" VAR="0.02931371776747254" WEIGHT="11.781414115296947"/>
<DICH_DATA CI_END="1.0946609690235383" CI_START="0.4466446531646877" EFFECT_SIZE="0.6992313414331763" ESTIMABLE="YES" EVENTS_1="47" EVENTS_2="109" LOG_CI_END="0.03927963325751216" LOG_CI_START="-0.3500378606340272" LOG_EFFECT_SIZE="-0.15537911368825752" MODIFIED="2013-08-14 23:47:26 +0800" MODIFIED_BY="[Empty name]" ORDER="137" O_E="0.0" SE="0.2286870230645657" STUDY_ID="STD-Kim-2012" TOTAL_1="121" TOTAL_2="229" VAR="0.052297754518133205" WEIGHT="9.161163888032766"/>
<DICH_DATA CI_END="1.391144026396511" CI_START="0.7996323996044394" EFFECT_SIZE="1.0547055684041986" ESTIMABLE="YES" EVENTS_1="142" EVENTS_2="292" LOG_CI_END="0.14337209521937866" LOG_CI_START="-0.0971096173998994" LOG_EFFECT_SIZE="0.023131238909739622" MODIFIED="2013-08-14 23:47:26 +0800" MODIFIED_BY="[Empty name]" ORDER="138" O_E="0.0" SE="0.14126014839623996" STUDY_ID="STD-Min-2011" TOTAL_1="296" TOTAL_2="626" VAR="0.019954429524927732" WEIGHT="13.334459092928045"/>
<DICH_DATA CI_END="1.256476062563642" CI_START="0.7586445827226764" EFFECT_SIZE="0.9763292263292264" ESTIMABLE="YES" EVENTS_1="151" EVENTS_2="364" LOG_CI_END="0.09915421915577508" LOG_CI_START="-0.11996163901061006" LOG_EFFECT_SIZE="-0.010403709927417482" MODIFIED="2013-08-14 23:47:26 +0800" MODIFIED_BY="[Empty name]" ORDER="139" O_E="0.0" SE="0.12870973972792543" STUDY_ID="STD-Okubo-2010" TOTAL_1="349" TOTAL_2="830" VAR="0.016566197100830307" WEIGHT="14.002693068012249"/>
<DICH_DATA CI_END="1.6347361457364782" CI_START="0.7602821447511828" EFFECT_SIZE="1.1148366261398177" ESTIMABLE="YES" EVENTS_1="97" EVENTS_2="112" LOG_CI_END="0.21344766543795554" LOG_CI_START="-0.11902520881232612" LOG_EFFECT_SIZE="0.04721122831281469" MODIFIED="2013-08-14 23:47:26 +0800" MODIFIED_BY="[Empty name]" ORDER="140" O_E="0.0" SE="0.19529621210188558" STUDY_ID="STD-Srivastava-2010" TOTAL_1="191" TOTAL_2="233" VAR="0.038140610461344676" WEIGHT="10.615384976896191"/>
<DICH_DATA CI_END="1.166251676811429" CI_START="0.6017006065724785" EFFECT_SIZE="0.8376958525345622" ESTIMABLE="YES" EVENTS_1="122" EVENTS_2="155" LOG_CI_END="0.06679228117421536" LOG_CI_START="-0.22061955069722985" LOG_EFFECT_SIZE="-0.07691363476150723" MODIFIED="2013-08-14 23:47:26 +0800" MODIFIED_BY="[Empty name]" ORDER="141" O_E="0.0" SE="0.16882713275279987" STUDY_ID="STD-Umar-2012" TOTAL_1="262" TOTAL_2="304" VAR="0.028502600753531514" WEIGHT="11.901544437291063"/>
<DICH_DATA CI_END="3.088682305209752" CI_START="0.8993407230949056" EFFECT_SIZE="1.6666666666666667" ESTIMABLE="YES" EVENTS_1="40" EVENTS_2="36" LOG_CI_END="0.4897732400625743" LOG_CI_START="-0.04607574082986142" LOG_EFFECT_SIZE="0.2218487496163564" MODIFIED="2013-08-14 23:47:40 +0800" MODIFIED_BY="[Empty name]" ORDER="142" O_E="0.0" SE="0.31476034387145096" STUDY_ID="STD-Xiang-2012" TOTAL_1="76" TOTAL_2="90" VAR="0.09907407407407406" WEIGHT="6.306597262109777"/>
<DICH_DATA CI_END="1.624393601826541" CI_START="0.7125931873860343" EFFECT_SIZE="1.075886524822695" ESTIMABLE="YES" EVENTS_1="41" EVENTS_2="141" LOG_CI_END="0.21069127021907058" LOG_CI_START="-0.14715833395636943" LOG_EFFECT_SIZE="0.03176646813135057" MODIFIED="2013-08-14 23:47:40 +0800" MODIFIED_BY="[Empty name]" ORDER="143" O_E="0.0" SE="0.21020262887676264" STUDY_ID="STD-Zhou-2012" TOTAL_1="141" TOTAL_2="511" VAR="0.04418514518670201" WEIGHT="9.941597132665807"/>
</DICH_OUTCOME>
<DICH_OUTCOME CHI2="1.2748894471694392" CI_END="1.1408208009000878" CI_START="0.5570275721846107" CI_STUDY="95" CI_TOTAL="95" DF="1" EFFECT_MEASURE="OR" EFFECT_SIZE="0.7971628698221457" ESTIMABLE="YES" EVENTS_1="119" EVENTS_2="138" I2="21.56182622577666" I2_Q="0.0" ID="CMP-002.07" LOG_CI_END="0.05721743119096803" LOG_CI_START="-0.2541233072476978" LOG_EFFECT_SIZE="-0.09845293802836487" METHOD="MH" MODIFIED="2013-08-14 23:51:17 +0800" MODIFIED_BY="[Empty name]" NO="7" P_CHI2="0.25885152640815523" P_Q="1.0" P_Z="0.21513476041443846" Q="0.0" RANDOM="NO" SCALE="100.0" SORT_BY="STUDY" STUDIES="2" SUBGROUPS="NO" SUBGROUP_TEST="YES" SWAP_EVENTS="NO" TAU2="0.0" TOTALS="YES" TOTAL_1="268" TOTAL_2="290" WEIGHT="100.0" Z="1.239569313514447">
<NAME>Caucasian</NAME>
<GROUP_LABEL_1>AG</GROUP_LABEL_1>
<GROUP_LABEL_2>AA</GROUP_LABEL_2>
<GRAPH_LABEL_1>Favours experimental</GRAPH_LABEL_1>
<GRAPH_LABEL_2>Favours control</GRAPH_LABEL_2>
<DICH_DATA CI_END="1.6150191997028838" CI_START="0.591106325435774" EFFECT_SIZE="0.9770609318996416" ESTIMABLE="YES" EVENTS_1="87" EVENTS_2="45" LOG_CI_END="0.20817768968597772" LOG_CI_START="-0.2283343932358633" LOG_EFFECT_SIZE="-0.010078351774942795" MODIFIED="2013-08-14 23:50:59 +0800" MODIFIED_BY="[Empty name]" ORDER="144" O_E="0.0" SE="0.25640935827794836" STUDY_ID="STD-Akkiz-2011" TOTAL_1="180" TOTAL_2="92" VAR="0.0657457590125093" WEIGHT="45.79745213863782"/>
<DICH_DATA CI_END="1.0811386205978835" CI_START="0.38499511774032724" EFFECT_SIZE="0.6451612903225806" ESTIMABLE="YES" EVENTS_1="32" EVENTS_2="93" LOG_CI_END="0.033881381558395304" LOG_CI_START="-0.41454477789897837" LOG_EFFECT_SIZE="-0.1903316981702915" MODIFIED="2013-08-14 23:51:17 +0800" MODIFIED_BY="[Empty name]" ORDER="145" O_E="0.0" SE="0.26340774581055015" STUDY_ID="STD-Vinci-2012" TOTAL_1="88" TOTAL_2="198" VAR="0.0693836405529954" WEIGHT="54.202547861362184"/>
</DICH_OUTCOME>
</COMPARISON>
<COMPARISON ID="CMP-003" MODIFIED="2013-08-15 22:19:25 +0800" MODIFIED_BY="[Empty name]" NO="3">
<NAME>GG+AG vs. AA</NAME>
<DICH_OUTCOME CHI2="28.95027567048089" CI_END="1.2969555154715096" CI_START="0.904352851199401" CI_STUDY="95" CI_TOTAL="95" DF="10" EFFECT_MEASURE="OR" EFFECT_SIZE="1.0830075799806058" ESTIMABLE="YES" EVENTS_1="1266" EVENTS_2="2009" I2="65.45801458396306" I2_Q="0.0" ID="CMP-003.01" LOG_CI_END="0.11292508038896108" LOG_CI_START="-0.04366208785442399" LOG_EFFECT_SIZE="0.034631496267268504" METHOD="MH" MODIFIED="2013-08-15 22:19:25 +0800" MODIFIED_BY="[Empty name]" NO="1" P_CHI2="0.0012693525600075972" P_Q="1.0" P_Z="0.38597037623270614" Q="0.0" RANDOM="YES" SCALE="100.0" SORT_BY="STUDY" STUDIES="11" SUBGROUPS="NO" SUBGROUP_TEST="YES" SWAP_EVENTS="NO" TAU2="0.05814707798992998" TOTALS="YES" TOTAL_1="2638" TOTAL_2="4430" WEIGHT="100.00000000000001" Z="0.8669482458368301">
<NAME>Total</NAME>
<GROUP_LABEL_1>GG+AG</GROUP_LABEL_1>
<GROUP_LABEL_2>AA</GROUP_LABEL_2>
<GRAPH_LABEL_1>Favours experimental</GRAPH_LABEL_1>
<GRAPH_LABEL_2>Favours control</GRAPH_LABEL_2>
<DICH_DATA CI_END="1.1423304576411069" CI_START="0.6521992838277018" EFFECT_SIZE="0.8631495272362145" ESTIMABLE="YES" EVENTS_1="138" EVENTS_2="323" LOG_CI_END="0.05779175642263145" LOG_CI_START="-0.18561968242341967" LOG_EFFECT_SIZE="-0.06391396300039413" MODIFIED="2013-08-15 22:18:16 +0800" MODIFIED_BY="[Empty name]" ORDER="146" O_E="0.0" SE="0.1429810840842252" STUDY_ID="STD-Ahn-2012" TOTAL_1="286" TOTAL_2="622" VAR="0.020443590405900276" WEIGHT="10.765062665445368"/>
<DICH_DATA CI_END="1.6718446331657562" CI_START="0.6674906832940424" EFFECT_SIZE="1.0563809523809524" ESTIMABLE="YES" EVENTS_1="177" EVENTS_2="45" LOG_CI_END="0.22319591539130118" LOG_CI_START="-0.17555479171952915" LOG_EFFECT_SIZE="0.02382056183588599" MODIFIED="2013-08-15 22:18:20 +0800" MODIFIED_BY="[Empty name]" ORDER="147" O_E="0.0" SE="0.23422813920473576" STUDY_ID="STD-Akkiz-2011" TOTAL_1="352" TOTAL_2="92" VAR="0.05486282119531308" WEIGHT="7.4863660289931975"/>
<DICH_DATA CI_END="2.7657532640609648" CI_START="1.4372475459342293" EFFECT_SIZE="1.9937582831003378" ESTIMABLE="YES" EVENTS_1="131" EVENTS_2="339" LOG_CI_END="0.4418134336053873" LOG_CI_START="0.15753157577121663" LOG_EFFECT_SIZE="0.299672504688302" MODIFIED="2013-08-15 22:18:57 +0800" MODIFIED_BY="[Empty name]" ORDER="148" O_E="0.0" SE="0.16698857050968346" STUDY_ID="STD-Chu-2012" TOTAL_1="200" TOTAL_2="695" VAR="0.027885182680867523" WEIGHT="9.833909554436762"/>
<DICH_DATA CI_END="1.0526762032369308" CI_START="0.4387172003880327" EFFECT_SIZE="0.6795786612300374" ESTIMABLE="YES" EVENTS_1="50" EVENTS_2="109" LOG_CI_END="0.02229480539949214" LOG_CI_START="-0.35781533827075157" LOG_EFFECT_SIZE="-0.16776026643562975" MODIFIED="2013-08-15 22:19:02 +0800" MODIFIED_BY="[Empty name]" ORDER="149" O_E="0.0" SE="0.22327857996745795" STUDY_ID="STD-Kim-2012" TOTAL_1="131" TOTAL_2="229" VAR="0.04985332427228452" WEIGHT="7.8336140651241495"/>
<DICH_DATA CI_END="1.372417173432202" CI_START="0.8010580057116696" EFFECT_SIZE="1.04851598173516" ESTIMABLE="YES" EVENTS_1="154" EVENTS_2="292" LOG_CI_END="0.13748614386400781" LOG_CI_START="-0.09633603491651489" LOG_EFFECT_SIZE="0.02057505447374644" MODIFIED="2013-08-15 22:19:07 +0800" MODIFIED_BY="[Empty name]" ORDER="150" O_E="0.0" SE="0.13734830525413091" STUDY_ID="STD-Min-2011" TOTAL_1="322" TOTAL_2="626" VAR="0.018864556956181926" WEIGHT="10.985787677308146"/>
<DICH_DATA CI_END="1.319698158343807" CI_START="0.8225952439474409" EFFECT_SIZE="1.041910470481899" ESTIMABLE="YES" EVENTS_1="188" EVENTS_2="364" LOG_CI_END="0.12047461063326838" LOG_CI_START="-0.08481380580830888" LOG_EFFECT_SIZE="0.017830402412479747" MODIFIED="2013-08-15 22:19:12 +0800" MODIFIED_BY="[Empty name]" ORDER="151" O_E="0.0" SE="0.12058743201183283" STUDY_ID="STD-Okubo-2010" TOTAL_1="419" TOTAL_2="830" VAR="0.014541328759208405" WEIGHT="11.63918027698933"/>
<DICH_DATA CI_END="1.6861960260922717" CI_START="0.8112181381819071" EFFECT_SIZE="1.1695609436435124" ESTIMABLE="YES" EVENTS_1="118" EVENTS_2="112" LOG_CI_END="0.2269080614521196" LOG_CI_START="-0.09086234742857924" LOG_EFFECT_SIZE="0.06802285701177019" MODIFIED="2013-08-15 22:19:15 +0800" MODIFIED_BY="[Empty name]" ORDER="152" O_E="0.0" SE="0.1866599111654153" STUDY_ID="STD-Srivastava-2010" TOTAL_1="227" TOTAL_2="233" VAR="0.03484192243628073" WEIGHT="9.098210178866264"/>
<DICH_DATA CI_END="1.1101553879408352" CI_START="0.5838415525015336" EFFECT_SIZE="0.8050806451612903" ESTIMABLE="YES" EVENTS_1="134" EVENTS_2="155" LOG_CI_END="0.045383771040871525" LOG_CI_START="-0.23370499913914067" LOG_EFFECT_SIZE="-0.09416061404913462" MODIFIED="2013-08-15 22:19:17 +0800" MODIFIED_BY="[Empty name]" ORDER="153" O_E="0.0" SE="0.16393812511543232" STUDY_ID="STD-Umar-2012" TOTAL_1="294" TOTAL_2="304" VAR="0.02687570886636314" WEIGHT="9.950667362037063"/>
<DICH_DATA CI_END="1.5984107288216691" CI_START="0.6717817482361663" EFFECT_SIZE="1.0362350861688026" ESTIMABLE="YES" EVENTS_1="67" EVENTS_2="93" LOG_CI_END="0.20368838595473654" LOG_CI_START="-0.1727717997619895" LOG_EFFECT_SIZE="0.015458293096373523" MODIFIED="2013-08-15 22:19:20 +0800" MODIFIED_BY="[Empty name]" ORDER="154" O_E="0.0" SE="0.22113457659797844" STUDY_ID="STD-Vinci-2012" TOTAL_1="140" TOTAL_2="198" VAR="0.0489005009671672" WEIGHT="7.9033405373831505"/>
<DICH_DATA CI_END="3.678882277853324" CI_START="1.1838887995543352" EFFECT_SIZE="2.0869565217391304" ESTIMABLE="YES" EVENTS_1="64" EVENTS_2="36" LOG_CI_END="0.5657158908763313" LOG_CI_START="0.07331091183965739" LOG_EFFECT_SIZE="0.31951340135799433" MODIFIED="2013-08-15 22:19:22 +0800" MODIFIED_BY="[Empty name]" ORDER="155" O_E="0.0" SE="0.2892411221300991" STUDY_ID="STD-Xiang-2012" TOTAL_1="110" TOTAL_2="90" VAR="0.0836604267310789" WEIGHT="5.966069792038369"/>
<DICH_DATA CI_END="1.5675380712517701" CI_START="0.7091467347988631" EFFECT_SIZE="1.0543313069908815" ESTIMABLE="YES" EVENTS_1="45" EVENTS_2="141" LOG_CI_END="0.19521809746688587" LOG_CI_START="-0.1492638924333315" LOG_EFFECT_SIZE="0.022977102516777186" MODIFIED="2013-08-15 22:19:25 +0800" MODIFIED_BY="[Empty name]" ORDER="156" O_E="0.0" SE="0.20235042608073903" STUDY_ID="STD-Zhou-2012" TOTAL_1="157" TOTAL_2="511" VAR="0.040945694935056634" WEIGHT="8.537791861378208"/>
</DICH_OUTCOME>
<DICH_OUTCOME CHI2="9.436863952282652" CI_END="1.6397525783284639" CI_START="0.7253819910886576" CI_STUDY="95" CI_TOTAL="95" DF="3" EFFECT_MEASURE="OR" EFFECT_SIZE="1.0906177103644803" ESTIMABLE="YES" EVENTS_1="336" EVENTS_2="331" I2="68.20977800284659" I2_Q="0.0" ID="CMP-003.02" LOG_CI_END="0.2147783224543557" LOG_CI_START="-0.13943323076262554" LOG_EFFECT_SIZE="0.03767254584586514" METHOD="MH" MODIFIED="2013-08-15 00:08:08 +0800" MODIFIED_BY="[Empty name]" NO="2" P_CHI2="0.024012661789140965" P_Q="1.0" P_Z="0.6767456287328215" Q="0.0" RANDOM="YES" SCALE="100.0" SORT_BY="STUDY" STUDIES="4" SUBGROUPS="NO" SUBGROUP_TEST="YES" SWAP_EVENTS="NO" TAU2="0.11720356903821666" TOTALS="YES" TOTAL_1="750" TOTAL_2="922" WEIGHT="100.00000000000001" Z="0.4169081013492469">
<NAME>HCC</NAME>
<GROUP_LABEL_1>GG+AG</GROUP_LABEL_1>
<GROUP_LABEL_2>AA</GROUP_LABEL_2>
<GRAPH_LABEL_1>Favours experimental</GRAPH_LABEL_1>
<GRAPH_LABEL_2>Favours control</GRAPH_LABEL_2>
<DICH_DATA CI_END="1.6718446331657562" CI_START="0.6674906832940424" EFFECT_SIZE="1.0563809523809524" ESTIMABLE="YES" EVENTS_1="177" EVENTS_2="45" LOG_CI_END="0.22319591539130118" LOG_CI_START="-0.17555479171952915" LOG_EFFECT_SIZE="0.02382056183588599" MODIFIED="2013-08-15 00:06:56 +0800" MODIFIED_BY="[Empty name]" ORDER="159" O_E="0.0" SE="0.23422813920473576" STUDY_ID="STD-Akkiz-2011" TOTAL_1="352" TOTAL_2="92" VAR="0.05486282119531308" WEIGHT="25.159650328576557"/>
<DICH_DATA CI_END="1.0526762032369308" CI_START="0.4387172003880327" EFFECT_SIZE="0.6795786612300374" ESTIMABLE="YES" EVENTS_1="50" EVENTS_2="109" LOG_CI_END="0.02229480539949214" LOG_CI_START="-0.35781533827075157" LOG_EFFECT_SIZE="-0.16776026643562975" MODIFIED="2013-08-15 00:07:13 +0800" MODIFIED_BY="[Empty name]" ORDER="160" O_E="0.0" SE="0.22327857996745795" STUDY_ID="STD-Kim-2012" TOTAL_1="131" TOTAL_2="229" VAR="0.04985332427228452" WEIGHT="25.91410701939517"/>
<DICH_DATA CI_END="3.678882277853324" CI_START="1.1838887995543352" EFFECT_SIZE="2.0869565217391304" ESTIMABLE="YES" EVENTS_1="64" EVENTS_2="36" LOG_CI_END="0.5657158908763313" LOG_CI_START="0.07331091183965739" LOG_EFFECT_SIZE="0.31951340135799433" MODIFIED="2013-08-15 00:07:39 +0800" MODIFIED_BY="[Empty name]" ORDER="161" O_E="0.0" SE="0.2892411221300991" STUDY_ID="STD-Xiang-2012" TOTAL_1="110" TOTAL_2="90" VAR="0.0836604267310789" WEIGHT="21.552544521459566"/>
<DICH_DATA CI_END="1.5675380712517701" CI_START="0.7091467347988631" EFFECT_SIZE="1.0543313069908815" ESTIMABLE="YES" EVENTS_1="45" EVENTS_2="141" LOG_CI_END="0.19521809746688587" LOG_CI_START="-0.1492638924333315" LOG_EFFECT_SIZE="0.022977102516777186" MODIFIED="2013-08-15 00:08:00 +0800" MODIFIED_BY="[Empty name]" ORDER="162" O_E="0.0" SE="0.20235042608073903" STUDY_ID="STD-Zhou-2012" TOTAL_1="157" TOTAL_2="511" VAR="0.040945694935056634" WEIGHT="27.373698130568712"/>
</DICH_OUTCOME>
<DICH_OUTCOME CHI2="1.0126660560838434" CI_END="1.1542254781793988" CI_START="0.8042271196745648" CI_STUDY="95" CI_TOTAL="95" DF="1" EFFECT_MEASURE="OR" EFFECT_SIZE="0.963462210868291" ESTIMABLE="YES" EVENTS_1="326" EVENTS_2="687" I2="1.2507633693999052" I2_Q="0.0" ID="CMP-003.03" LOG_CI_END="0.06229065662192231" LOG_CI_START="-0.09462128596274193" LOG_EFFECT_SIZE="-0.016165314670409808" METHOD="MH" MODIFIED="2013-08-15 00:14:43 +0800" MODIFIED_BY="[Empty name]" NO="3" P_CHI2="0.3142652577566265" P_Q="1.0" P_Z="0.686332489114152" Q="0.0" RANDOM="NO" SCALE="100.0" SORT_BY="STUDY" STUDIES="2" SUBGROUPS="NO" SUBGROUP_TEST="YES" SWAP_EVENTS="NO" TAU2="0.0" TOTALS="YES" TOTAL_1="705" TOTAL_2="1452" WEIGHT="100.0" Z="0.40383713350135764">
<NAME>GC</NAME>
<GROUP_LABEL_1>GG+AG</GROUP_LABEL_1>
<GROUP_LABEL_2>AA</GROUP_LABEL_2>
<GRAPH_LABEL_1>Favours experimental</GRAPH_LABEL_1>
<GRAPH_LABEL_2>Favours control</GRAPH_LABEL_2>
<DICH_DATA CI_END="1.1423304576411069" CI_START="0.6521992838277018" EFFECT_SIZE="0.8631495272362145" ESTIMABLE="YES" EVENTS_1="138" EVENTS_2="323" LOG_CI_END="0.05779175642263145" LOG_CI_START="-0.18561968242341967" LOG_EFFECT_SIZE="-0.06391396300039413" MODIFIED="2013-08-15 00:14:02 +0800" MODIFIED_BY="[Empty name]" ORDER="163" O_E="0.0" SE="0.1429810840842252" STUDY_ID="STD-Ahn-2012" TOTAL_1="286" TOTAL_2="622" VAR="0.020443590405900276" WEIGHT="43.88445159734411"/>
<DICH_DATA CI_END="1.319698158343807" CI_START="0.8225952439474409" EFFECT_SIZE="1.041910470481899" ESTIMABLE="YES" EVENTS_1="188" EVENTS_2="364" LOG_CI_END="0.12047461063326838" LOG_CI_START="-0.08481380580830888" LOG_EFFECT_SIZE="0.017830402412479747" MODIFIED="2013-08-15 00:14:43 +0800" MODIFIED_BY="[Empty name]" ORDER="164" O_E="0.0" SE="0.12058743201183283" STUDY_ID="STD-Okubo-2010" TOTAL_1="419" TOTAL_2="830" VAR="0.014541328759208405" WEIGHT="56.11554840265589"/>
</DICH_OUTCOME>
<DICH_OUTCOME CHI2="0.0020484053310449307" CI_END="1.3136040661698516" CI_START="0.831450225545568" CI_STUDY="95" CI_TOTAL="95" DF="1" EFFECT_MEASURE="OR" EFFECT_SIZE="1.0450820049615717" ESTIMABLE="YES" EVENTS_1="221" EVENTS_2="385" I2="0.0" I2_Q="0.0" ID="CMP-003.04" LOG_CI_END="0.1184644841057522" LOG_CI_START="-0.08016374454178794" LOG_EFFECT_SIZE="0.01915036978198215" METHOD="MH" MODIFIED="2013-08-15 00:16:51 +0800" MODIFIED_BY="[Empty name]" NO="4" P_CHI2="0.9639006285248473" P_Q="1.0" P_Z="0.7054807126378563" Q="0.0" RANDOM="NO" SCALE="100.0" SORT_BY="STUDY" STUDIES="2" SUBGROUPS="NO" SUBGROUP_TEST="YES" SWAP_EVENTS="NO" TAU2="0.0" TOTALS="YES" TOTAL_1="462" TOTAL_2="824" WEIGHT="99.99999999999999" Z="0.37793253576169383">
<NAME>CRC</NAME>
<GROUP_LABEL_1>GG+AG</GROUP_LABEL_1>
<GROUP_LABEL_2>AA</GROUP_LABEL_2>
<GRAPH_LABEL_1>Favours experimental</GRAPH_LABEL_1>
<GRAPH_LABEL_2>Favours control</GRAPH_LABEL_2>
<DICH_DATA CI_END="1.372417173432202" CI_START="0.8010580057116696" EFFECT_SIZE="1.04851598173516" ESTIMABLE="YES" EVENTS_1="154" EVENTS_2="292" LOG_CI_END="0.13748614386400781" LOG_CI_START="-0.09633603491651489" LOG_EFFECT_SIZE="0.02057505447374644" MODIFIED="2013-08-15 00:16:34 +0800" MODIFIED_BY="[Empty name]" ORDER="165" O_E="0.0" SE="0.13734830525413091" STUDY_ID="STD-Min-2011" TOTAL_1="322" TOTAL_2="626" VAR="0.018864556956181926" WEIGHT="72.03805899143671"/>
<DICH_DATA CI_END="1.5984107288216691" CI_START="0.6717817482361663" EFFECT_SIZE="1.0362350861688026" ESTIMABLE="YES" EVENTS_1="67" EVENTS_2="93" LOG_CI_END="0.20368838595473654" LOG_CI_START="-0.1727717997619895" LOG_EFFECT_SIZE="0.015458293096373523" MODIFIED="2013-08-15 00:16:51 +0800" MODIFIED_BY="[Empty name]" ORDER="166" O_E="0.0" SE="0.22113457659797844" STUDY_ID="STD-Vinci-2012" TOTAL_1="140" TOTAL_2="198" VAR="0.0489005009671672" WEIGHT="27.96194100856327"/>
</DICH_OUTCOME>
<DICH_OUTCOME CHI2="15.125618527937592" CI_END="2.108415702321219" CI_START="0.7216129648708489" CI_STUDY="95" CI_TOTAL="95" DF="2" EFFECT_MEASURE="OR" EFFECT_SIZE="1.233474809686954" ESTIMABLE="YES" EVENTS_1="383" EVENTS_2="606" I2="86.77740023453637" I2_Q="0.0" ID="CMP-003.05" LOG_CI_END="0.32395624194154654" LOG_CI_START="-0.14169567263728003" LOG_EFFECT_SIZE="0.09113028465213323" METHOD="MH" MODIFIED="2013-08-15 00:18:37 +0800" MODIFIED_BY="[Empty name]" NO="5" P_CHI2="5.19416394950456E-4" P_Q="1.0" P_Z="0.44299325561886627" Q="0.0" RANDOM="YES" SCALE="100.0" SORT_BY="STUDY" STUDIES="3" SUBGROUPS="NO" SUBGROUP_TEST="YES" SWAP_EVENTS="NO" TAU2="0.19463749219196366" TOTALS="YES" TOTAL_1="721" TOTAL_2="1232" WEIGHT="100.0" Z="0.7671484653106847">
<NAME>Others</NAME>
<GROUP_LABEL_1>GG+AG</GROUP_LABEL_1>
<GROUP_LABEL_2>AA</GROUP_LABEL_2>
<GRAPH_LABEL_1>Favours experimental</GRAPH_LABEL_1>
<GRAPH_LABEL_2>Favours control</GRAPH_LABEL_2>
<DICH_DATA CI_END="2.7657532640609648" CI_START="1.4372475459342293" EFFECT_SIZE="1.9937582831003378" ESTIMABLE="YES" EVENTS_1="131" EVENTS_2="339" LOG_CI_END="0.4418134336053873" LOG_CI_START="0.15753157577121663" LOG_EFFECT_SIZE="0.299672504688302" MODIFIED="2013-08-15 00:18:16 +0800" MODIFIED_BY="[Empty name]" ORDER="167" O_E="0.0" SE="0.16698857050968346" STUDY_ID="STD-Chu-2012" TOTAL_1="200" TOTAL_2="695" VAR="0.027885182680867523" WEIGHT="33.62201349283938"/>
<DICH_DATA CI_END="1.6861960260922717" CI_START="0.8112181381819071" EFFECT_SIZE="1.1695609436435124" ESTIMABLE="YES" EVENTS_1="118" EVENTS_2="112" LOG_CI_END="0.2269080614521196" LOG_CI_START="-0.09086234742857924" LOG_EFFECT_SIZE="0.06802285701177019" MODIFIED="2013-08-15 00:18:33 +0800" MODIFIED_BY="[Empty name]" ORDER="168" O_E="0.0" SE="0.1866599111654153" STUDY_ID="STD-Srivastava-2010" TOTAL_1="227" TOTAL_2="233" VAR="0.03484192243628073" WEIGHT="32.60275170719472"/>
<DICH_DATA CI_END="1.1101553879408352" CI_START="0.5838415525015336" EFFECT_SIZE="0.8050806451612903" ESTIMABLE="YES" EVENTS_1="134" EVENTS_2="155" LOG_CI_END="0.045383771040871525" LOG_CI_START="-0.23370499913914067" LOG_EFFECT_SIZE="-0.09416061404913462" MODIFIED="2013-08-15 00:18:33 +0800" MODIFIED_BY="[Empty name]" ORDER="169" O_E="0.0" SE="0.16393812511543232" STUDY_ID="STD-Umar-2012" TOTAL_1="294" TOTAL_2="304" VAR="0.02687570886636314" WEIGHT="33.77523479996589"/>
</DICH_OUTCOME>
<DICH_OUTCOME CHI2="28.931462050038704" CI_END="1.3510131676352497" CI_START="0.8832195233488732" CI_STUDY="95" CI_TOTAL="95" DF="8" EFFECT_MEASURE="OR" EFFECT_SIZE="1.0923558055674243" ESTIMABLE="YES" EVENTS_1="1022" EVENTS_2="1871" I2="72.34844203115792" I2_Q="0.0" ID="CMP-003.06" LOG_CI_END="0.13065958188913665" LOG_CI_START="-0.05393133953678368" LOG_EFFECT_SIZE="0.038364121176176456" METHOD="MH" MODIFIED="2013-08-15 00:20:56 +0800" MODIFIED_BY="[Empty name]" NO="6" P_CHI2="3.2600130035165265E-4" P_Q="1.0" P_Z="0.4152491232184088" Q="0.0" RANDOM="YES" SCALE="100.0" SORT_BY="STUDY" STUDIES="9" SUBGROUPS="NO" SUBGROUP_TEST="YES" SWAP_EVENTS="NO" TAU2="0.07354527738160001" TOTALS="YES" TOTAL_1="2146" TOTAL_2="4140" WEIGHT="100.0" Z="0.8146911584057765">
<NAME>Asian</NAME>
<GROUP_LABEL_1>GG+AG</GROUP_LABEL_1>
<GROUP_LABEL_2>AA</GROUP_LABEL_2>
<GRAPH_LABEL_1>Favours experimental</GRAPH_LABEL_1>
<GRAPH_LABEL_2>Favours control</GRAPH_LABEL_2>
<DICH_DATA CI_END="1.1423304576411069" CI_START="0.6521992838277018" EFFECT_SIZE="0.8631495272362145" ESTIMABLE="YES" EVENTS_1="138" EVENTS_2="323" LOG_CI_END="0.05779175642263145" LOG_CI_START="-0.18561968242341967" LOG_EFFECT_SIZE="-0.06391396300039413" MODIFIED="2013-08-15 00:20:12 +0800" MODIFIED_BY="[Empty name]" ORDER="170" O_E="0.0" SE="0.1429810840842252" STUDY_ID="STD-Ahn-2012" TOTAL_1="286" TOTAL_2="622" VAR="0.020443590405900276" WEIGHT="12.508909814314666"/>
<DICH_DATA CI_END="2.7657532640609648" CI_START="1.4372475459342293" EFFECT_SIZE="1.9937582831003378" ESTIMABLE="YES" EVENTS_1="131" EVENTS_2="339" LOG_CI_END="0.4418134336053873" LOG_CI_START="0.15753157577121663" LOG_EFFECT_SIZE="0.299672504688302" MODIFIED="2013-08-15 00:20:38 +0800" MODIFIED_BY="[Empty name]" ORDER="171" O_E="0.0" SE="0.16698857050968346" STUDY_ID="STD-Chu-2012" TOTAL_1="200" TOTAL_2="695" VAR="0.027885182680867523" WEIGHT="11.591175569738262"/>
<DICH_DATA CI_END="1.0526762032369308" CI_START="0.4387172003880327" EFFECT_SIZE="0.6795786612300374" ESTIMABLE="YES" EVENTS_1="50" EVENTS_2="109" LOG_CI_END="0.02229480539949214" LOG_CI_START="-0.35781533827075157" LOG_EFFECT_SIZE="-0.16776026643562975" MODIFIED="2013-08-15 00:20:38 +0800" MODIFIED_BY="[Empty name]" ORDER="172" O_E="0.0" SE="0.22327857996745795" STUDY_ID="STD-Kim-2012" TOTAL_1="131" TOTAL_2="229" VAR="0.04985332427228452" WEIGHT="9.527646626021356"/>
<DICH_DATA CI_END="1.372417173432202" CI_START="0.8010580057116696" EFFECT_SIZE="1.04851598173516" ESTIMABLE="YES" EVENTS_1="154" EVENTS_2="292" LOG_CI_END="0.13748614386400781" LOG_CI_START="-0.09633603491651489" LOG_EFFECT_SIZE="0.02057505447374644" MODIFIED="2013-08-15 00:20:38 +0800" MODIFIED_BY="[Empty name]" ORDER="173" O_E="0.0" SE="0.13734830525413091" STUDY_ID="STD-Min-2011" TOTAL_1="322" TOTAL_2="626" VAR="0.018864556956181926" WEIGHT="12.722653158384675"/>
<DICH_DATA CI_END="1.319698158343807" CI_START="0.8225952439474409" EFFECT_SIZE="1.041910470481899" ESTIMABLE="YES" EVENTS_1="188" EVENTS_2="364" LOG_CI_END="0.12047461063326838" LOG_CI_START="-0.08481380580830888" LOG_EFFECT_SIZE="0.017830402412479747" MODIFIED="2013-08-15 00:20:38 +0800" MODIFIED_BY="[Empty name]" ORDER="174" O_E="0.0" SE="0.12058743201183283" STUDY_ID="STD-Okubo-2010" TOTAL_1="419" TOTAL_2="830" VAR="0.014541328759208405" WEIGHT="13.347071958068245"/>
<DICH_DATA CI_END="1.6861960260922717" CI_START="0.8112181381819071" EFFECT_SIZE="1.1695609436435124" ESTIMABLE="YES" EVENTS_1="118" EVENTS_2="112" LOG_CI_END="0.2269080614521196" LOG_CI_START="-0.09086234742857924" LOG_EFFECT_SIZE="0.06802285701177019" MODIFIED="2013-08-15 00:20:38 +0800" MODIFIED_BY="[Empty name]" ORDER="175" O_E="0.0" SE="0.1866599111654153" STUDY_ID="STD-Srivastava-2010" TOTAL_1="227" TOTAL_2="233" VAR="0.03484192243628073" WEIGHT="10.847205875591133"/>
<DICH_DATA CI_END="1.1101553879408352" CI_START="0.5838415525015336" EFFECT_SIZE="0.8050806451612903" ESTIMABLE="YES" EVENTS_1="134" EVENTS_2="155" LOG_CI_END="0.045383771040871525" LOG_CI_START="-0.23370499913914067" LOG_EFFECT_SIZE="-0.09416061404913462" MODIFIED="2013-08-15 00:20:38 +0800" MODIFIED_BY="[Empty name]" ORDER="176" O_E="0.0" SE="0.16393812511543232" STUDY_ID="STD-Umar-2012" TOTAL_1="294" TOTAL_2="304" VAR="0.02687570886636314" WEIGHT="11.707694921461032"/>
<DICH_DATA CI_END="3.678882277853324" CI_START="1.1838887995543352" EFFECT_SIZE="2.0869565217391304" ESTIMABLE="YES" EVENTS_1="64" EVENTS_2="36" LOG_CI_END="0.5657158908763313" LOG_CI_START="0.07331091183965739" LOG_EFFECT_SIZE="0.31951340135799433" MODIFIED="2013-08-15 00:20:51 +0800" MODIFIED_BY="[Empty name]" ORDER="177" O_E="0.0" SE="0.2892411221300991" STUDY_ID="STD-Xiang-2012" TOTAL_1="110" TOTAL_2="90" VAR="0.0836604267310789" WEIGHT="7.478725262161552"/>
<DICH_DATA CI_END="1.5675380712517701" CI_START="0.7091467347988631" EFFECT_SIZE="1.0543313069908815" ESTIMABLE="YES" EVENTS_1="45" EVENTS_2="141" LOG_CI_END="0.19521809746688587" LOG_CI_START="-0.1492638924333315" LOG_EFFECT_SIZE="0.022977102516777186" MODIFIED="2013-08-15 00:20:51 +0800" MODIFIED_BY="[Empty name]" ORDER="178" O_E="0.0" SE="0.20235042608073903" STUDY_ID="STD-Zhou-2012" TOTAL_1="157" TOTAL_2="511" VAR="0.040945694935056634" WEIGHT="10.268916814259079"/>
</DICH_OUTCOME>
<DICH_OUTCOME CHI2="0.0035730225671276915" CI_END="1.4330657150683845" CI_START="0.7630156476504526" CI_STUDY="95" CI_TOTAL="95" DF="1" EFFECT_MEASURE="OR" EFFECT_SIZE="1.0456823440742233" ESTIMABLE="YES" EVENTS_1="244" EVENTS_2="138" I2="0.0" I2_Q="0.0" ID="CMP-003.07" LOG_CI_END="0.15626610598506618" LOG_CI_START="-0.11746655559877081" LOG_EFFECT_SIZE="0.019399775193147683" METHOD="MH" MODIFIED="2013-08-15 00:05:42 +0800" MODIFIED_BY="[Empty name]" NO="7" P_CHI2="0.9523350645397097" P_Q="1.0" P_Z="0.7811580726111593" Q="0.0" RANDOM="NO" SCALE="100.0" SORT_BY="STUDY" STUDIES="2" SUBGROUPS="NO" SUBGROUP_TEST="YES" SWAP_EVENTS="NO" TAU2="0.0" TOTALS="YES" TOTAL_1="492" TOTAL_2="290" WEIGHT="100.0" Z="0.277810185066992">
<NAME>Caucasian</NAME>
<GROUP_LABEL_1>GG+AG</GROUP_LABEL_1>
<GROUP_LABEL_2>AA</GROUP_LABEL_2>
<GRAPH_LABEL_1>Favours experimental</GRAPH_LABEL_1>
<GRAPH_LABEL_2>Favours control</GRAPH_LABEL_2>
<DICH_DATA CI_END="1.6718446331657562" CI_START="0.6674906832940424" EFFECT_SIZE="1.0563809523809524" ESTIMABLE="YES" EVENTS_1="177" EVENTS_2="45" LOG_CI_END="0.22319591539130118" LOG_CI_START="-0.17555479171952915" LOG_EFFECT_SIZE="0.02382056183588599" MODIFIED="2013-08-15 00:05:21 +0800" MODIFIED_BY="[Empty name]" ORDER="157" O_E="0.0" SE="0.23422813920473576" STUDY_ID="STD-Akkiz-2011" TOTAL_1="352" TOTAL_2="92" VAR="0.05486282119531308" WEIGHT="46.894275013715486"/>
<DICH_DATA CI_END="1.5984107288216691" CI_START="0.6717817482361663" EFFECT_SIZE="1.0362350861688026" ESTIMABLE="YES" EVENTS_1="67" EVENTS_2="93" LOG_CI_END="0.20368838595473654" LOG_CI_START="-0.1727717997619895" LOG_EFFECT_SIZE="0.015458293096373523" MODIFIED="2013-08-15 00:05:42 +0800" MODIFIED_BY="[Empty name]" ORDER="158" O_E="0.0" SE="0.22113457659797844" STUDY_ID="STD-Vinci-2012" TOTAL_1="140" TOTAL_2="198" VAR="0.0489005009671672" WEIGHT="53.105724986284514"/>
</DICH_OUTCOME>
</COMPARISON>
<COMPARISON ID="CMP-004" MODIFIED="2013-08-19 21:54:58 +0800" MODIFIED_BY="[Empty name]" NO="4">
<NAME>GG vs.AG+AA</NAME>
<DICH_OUTCOME CHI2="18.65335548523084" CI_END="1.8004705141051087" CI_START="0.9914668204389079" CI_STUDY="95" CI_TOTAL="95" DF="10" EFFECT_MEASURE="OR" EFFECT_SIZE="1.336078880872607" ESTIMABLE="YES" EVENTS_1="265" EVENTS_2="3010" I2="46.39034243507718" I2_Q="0.0" ID="CMP-004.01" LOG_CI_END="0.255386013423882" LOG_CI_START="-0.0037218149346268828" LOG_EFFECT_SIZE="0.12583209924462754" METHOD="MH" MODIFIED="2013-08-19 21:54:58 +0800" MODIFIED_BY="[Empty name]" NO="1" P_CHI2="0.0448930713443757" P_Q="1.0" P_Z="0.0569547020635564" Q="0.0" RANDOM="YES" SCALE="100.0" SORT_BY="STUDY" STUDIES="11" SUBGROUPS="NO" SUBGROUP_TEST="YES" SWAP_EVENTS="NO" TAU2="0.10746797263919995" TOTALS="YES" TOTAL_1="492" TOTAL_2="6577" WEIGHT="100.0" Z="1.9036582891451705">
<NAME>Total</NAME>
<GROUP_LABEL_1>GG</GROUP_LABEL_1>
<GROUP_LABEL_2>AG+AA</GROUP_LABEL_2>
<GRAPH_LABEL_1>Favours experimental</GRAPH_LABEL_1>
<GRAPH_LABEL_2>Favours control</GRAPH_LABEL_2>
<DICH_DATA CI_END="2.1807371909314064" CI_START="0.4961685032399134" EFFECT_SIZE="1.0401985906470212" ESTIMABLE="YES" EVENTS_1="15" EVENTS_2="446" LOG_CI_END="0.3386033302254104" LOG_CI_START="-0.30437080818807677" LOG_EFFECT_SIZE="0.017116261018666836" MODIFIED="2013-08-15 22:21:38 +0800" MODIFIED_BY="[Empty name]" ORDER="179" O_E="0.0" SE="0.37768619167739864" STUDY_ID="STD-Ahn-2012" TOTAL_1="29" TOTAL_2="879" VAR="0.14264685938377672" WEIGHT="9.261830448484455"/>
<DICH_DATA CI_END="1.7059516970334943" CI_START="0.7943260268031156" EFFECT_SIZE="1.164079822616408" ESTIMABLE="YES" EVENTS_1="90" EVENTS_2="132" LOG_CI_END="0.23196673022611403" LOG_CI_START="-0.10000120717012134" LOG_EFFECT_SIZE="0.06598276152799634" MODIFIED="2013-08-15 22:21:40 +0800" MODIFIED_BY="[Empty name]" ORDER="180" O_E="0.0" SE="0.19499960969434105" STUDY_ID="STD-Akkiz-2011" TOTAL_1="172" TOTAL_2="272" VAR="0.038024847780945344" WEIGHT="15.921893328883662"/>
<DICH_DATA CI_END="13.15070560570106" CI_START="1.0329156864001297" EFFECT_SIZE="3.685589519650655" ESTIMABLE="YES" EVENTS_1="12" EVENTS_2="458" LOG_CI_END="1.118949055673011" LOG_CI_START="0.014064872898522953" LOG_EFFECT_SIZE="0.5665069642857671" MODIFIED="2013-08-15 22:21:43 +0800" MODIFIED_BY="[Empty name]" ORDER="181" O_E="0.0" SE="0.6490144382266463" STUDY_ID="STD-Chu-2012" TOTAL_1="15" TOTAL_2="880" VAR="0.4212197410266493" WEIGHT="4.381643656489642"/>
<DICH_DATA CI_END="2.094957049661212" CI_START="0.13558934693941263" EFFECT_SIZE="0.532967032967033" ESTIMABLE="YES" EVENTS_1="3" EVENTS_2="156" LOG_CI_END="0.32117512358568356" LOG_CI_START="-0.8677744310233435" LOG_EFFECT_SIZE="-0.27329965371882997" MODIFIED="2013-08-15 22:21:45 +0800" MODIFIED_BY="[Empty name]" ORDER="182" O_E="0.0" SE="0.6983948537725563" STUDY_ID="STD-Kim-2012" TOTAL_1="10" TOTAL_2="350" VAR="0.48775537177599027" WEIGHT="3.8918520057777193"/>
<DICH_DATA CI_END="2.1063048163920786" CI_START="0.4410069003896466" EFFECT_SIZE="0.9637919684002634" ESTIMABLE="YES" EVENTS_1="12" EVENTS_2="434" LOG_CI_END="0.3235212208370468" LOG_CI_START="-0.3555546151178734" LOG_EFFECT_SIZE="-0.016016697140413264" MODIFIED="2013-08-15 22:21:47 +0800" MODIFIED_BY="[Empty name]" ORDER="183" O_E="0.0" SE="0.3988925075195214" STUDY_ID="STD-Min-2011" TOTAL_1="26" TOTAL_2="922" VAR="0.1591152325552114" WEIGHT="8.689674074398681"/>
<DICH_DATA CI_END="2.3436713523999217" CI_START="0.8916626135487203" EFFECT_SIZE="1.445601647543395" ESTIMABLE="YES" EVENTS_1="37" EVENTS_2="515" LOG_CI_END="0.3698967115072842" LOG_CI_START="-0.04979944247541622" LOG_EFFECT_SIZE="0.16004863451593399" MODIFIED="2013-08-15 22:21:49 +0800" MODIFIED_BY="[Empty name]" ORDER="184" O_E="0.0" SE="0.2465315983789064" STUDY_ID="STD-Okubo-2010" TOTAL_1="70" TOTAL_2="1179" VAR="0.060777828999258404" WEIGHT="13.768671457406871"/>
<DICH_DATA CI_END="2.8696074543786643" CI_START="0.7227996392456222" EFFECT_SIZE="1.4401913875598087" ESTIMABLE="YES" EVENTS_1="21" EVENTS_2="209" LOG_CI_END="0.45782249183605733" LOG_CI_START="-0.14098207287047862" LOG_EFFECT_SIZE="0.15842020948278937" MODIFIED="2013-08-15 22:21:52 +0800" MODIFIED_BY="[Empty name]" ORDER="185" O_E="0.0" SE="0.3517407654390194" STUDY_ID="STD-Srivastava-2010" TOTAL_1="36" TOTAL_2="424" VAR="0.12372156607162726" WEIGHT="10.020008603181193"/>
<DICH_DATA CI_END="1.304723801334661" CI_START="0.30034476257739895" EFFECT_SIZE="0.6259927797833935" ESTIMABLE="YES" EVENTS_1="12" EVENTS_2="277" LOG_CI_END="0.11551858504462936" LOG_CI_START="-0.5223799368931435" LOG_EFFECT_SIZE="-0.20343067592425707" MODIFIED="2013-08-19 21:54:58 +0800" MODIFIED_BY="[Empty name]" ORDER="186" O_E="0.0" SE="0.37470474943485726" STUDY_ID="STD-Umar-2012" TOTAL_1="32" TOTAL_2="566" VAR="0.14040364924903917" WEIGHT="9.34564896619129"/>
<DICH_DATA CI_END="4.952923124659554" CI_START="1.419738582323881" EFFECT_SIZE="2.651764705882353" ESTIMABLE="YES" EVENTS_1="35" EVENTS_2="125" LOG_CI_END="0.6948615872606211" LOG_CI_START="0.1522083847309689" LOG_EFFECT_SIZE="0.42353498599579503" MODIFIED="2013-08-15 22:21:55 +0800" MODIFIED_BY="[Empty name]" ORDER="187" O_E="0.0" SE="0.31875717734259235" STUDY_ID="STD-Vinci-2012" TOTAL_1="52" TOTAL_2="286" VAR="0.10160613810741688" WEIGHT="11.079904434726696"/>
<DICH_DATA CI_END="6.315079633974964" CI_START="1.2790911271194" EFFECT_SIZE="2.8421052631578947" ESTIMABLE="YES" EVENTS_1="24" EVENTS_2="76" LOG_CI_END="0.8003788314357423" LOG_CI_START="0.1069014863045368" LOG_EFFECT_SIZE="0.45364015887013953" MODIFIED="2013-08-15 22:21:58 +0800" MODIFIED_BY="[Empty name]" ORDER="188" O_E="0.0" SE="0.4073520252982914" STUDY_ID="STD-Xiang-2012" TOTAL_1="34" TOTAL_2="166" VAR="0.16593567251461985" WEIGHT="8.472897885266601"/>
<DICH_DATA CI_END="2.7092770945586304" CI_START="0.27466486204474905" EFFECT_SIZE="0.8626373626373627" ESTIMABLE="YES" EVENTS_1="4" EVENTS_2="182" LOG_CI_END="0.43285342529288673" LOG_CI_START="-0.5611968964445688" LOG_EFFECT_SIZE="-0.06417173557584104" MODIFIED="2013-08-15 22:22:02 +0800" MODIFIED_BY="[Empty name]" ORDER="189" O_E="0.0" SE="0.5839100796170328" STUDY_ID="STD-Zhou-2012" TOTAL_1="16" TOTAL_2="653" VAR="0.3409509810783696" WEIGHT="5.165975139193177"/>
</DICH_OUTCOME>
<DICH_OUTCOME CHI2="6.092209030966063" CI_END="1.731926077491201" CI_START="0.9239012442871668" CI_STUDY="95" CI_TOTAL="95" DF="3" EFFECT_MEASURE="OR" EFFECT_SIZE="1.2649619195879032" ESTIMABLE="YES" EVENTS_1="121" EVENTS_2="546" I2="50.75677829254852" I2_Q="100.0" ID="CMP-004.02" LOG_CI_END="0.23852935140950995" LOG_CI_START="-0.03437444799338028" LOG_EFFECT_SIZE="0.10207745170806484" METHOD="MH" MODIFIED="2013-08-15 00:46:48 +0800" MODIFIED_BY="[Empty name]" NO="2" P_CHI2="0.10720929189599449" P_Q="0.0" P_Z="0.142589110925333" Q="2.997823839438475E-32" RANDOM="NO" SCALE="100.0" SORT_BY="STUDY" STUDIES="4" SUBGROUPS="NO" SUBGROUP_TEST="YES" SWAP_EVENTS="NO" TAU2="0.0" TOTALS="YES" TOTAL_1="232" TOTAL_2="1441" WEIGHT="100.00000000000001" Z="1.4662172488560439">
<NAME>HCC</NAME>
<GROUP_LABEL_1>GG</GROUP_LABEL_1>
<GROUP_LABEL_2>AG+AA</GROUP_LABEL_2>
<GRAPH_LABEL_1>Favours experimental</GRAPH_LABEL_1>
<GRAPH_LABEL_2>Favours control</GRAPH_LABEL_2>
<DICH_DATA CI_END="1.7059516970334943" CI_START="0.7943260268031156" EFFECT_SIZE="1.164079822616408" ESTIMABLE="YES" EVENTS_1="90" EVENTS_2="132" LOG_CI_END="0.23196673022611403" LOG_CI_START="-0.10000120717012134" LOG_EFFECT_SIZE="0.06598276152799634" MODIFIED="2013-08-15 00:46:00 +0800" MODIFIED_BY="[Empty name]" ORDER="190" O_E="0.0" SE="0.19499960969434105" STUDY_ID="STD-Akkiz-2011" TOTAL_1="172" TOTAL_2="272" VAR="0.038024847780945344" WEIGHT="70.71057070523905"/>
<DICH_DATA CI_END="2.094957049661212" CI_START="0.13558934693941263" EFFECT_SIZE="0.532967032967033" ESTIMABLE="YES" EVENTS_1="3" EVENTS_2="156" LOG_CI_END="0.32117512358568356" LOG_CI_START="-0.8677744310233435" LOG_EFFECT_SIZE="-0.27329965371882997" MODIFIED="2013-08-15 00:46:14 +0800" MODIFIED_BY="[Empty name]" ORDER="191" O_E="0.0" SE="0.6983948537725563" STUDY_ID="STD-Kim-2012" TOTAL_1="10" TOTAL_2="350" VAR="0.48775537177599027" WEIGHT="8.79831823963562"/>
<DICH_DATA CI_END="6.315079633974964" CI_START="1.2790911271194" EFFECT_SIZE="2.8421052631578947" ESTIMABLE="YES" EVENTS_1="24" EVENTS_2="76" LOG_CI_END="0.8003788314357423" LOG_CI_START="0.1069014863045368" LOG_EFFECT_SIZE="0.45364015887013953" MODIFIED="2013-08-15 00:46:35 +0800" MODIFIED_BY="[Empty name]" ORDER="192" O_E="0.0" SE="0.4073520252982914" STUDY_ID="STD-Xiang-2012" TOTAL_1="34" TOTAL_2="166" VAR="0.16593567251461985" WEIGHT="11.022069003499567"/>
<DICH_DATA CI_END="2.7092770945586304" CI_START="0.27466486204474905" EFFECT_SIZE="0.8626373626373627" ESTIMABLE="YES" EVENTS_1="4" EVENTS_2="182" LOG_CI_END="0.43285342529288673" LOG_CI_START="-0.5611968964445688" LOG_EFFECT_SIZE="-0.06417173557584104" MODIFIED="2013-08-15 00:46:48 +0800" MODIFIED_BY="[Empty name]" ORDER="193" O_E="0.0" SE="0.5839100796170328" STUDY_ID="STD-Zhou-2012" TOTAL_1="16" TOTAL_2="653" VAR="0.3409509810783696" WEIGHT="9.46904205162578"/>
</DICH_OUTCOME>
<DICH_OUTCOME CHI2="0.5324694466110503" CI_END="1.962229132401071" CI_START="0.8739008780096653" CI_STUDY="95" CI_TOTAL="95" DF="1" EFFECT_MEASURE="OR" EFFECT_SIZE="1.3095013408398786" ESTIMABLE="YES" EVENTS_1="52" EVENTS_2="961" I2="0.0" I2_Q="0.0" ID="CMP-004.03" LOG_CI_END="0.2927497192147577" LOG_CI_START="-0.05853782431606293" LOG_EFFECT_SIZE="0.11710594744934738" METHOD="MH" MODIFIED="2013-08-15 00:48:34 +0800" MODIFIED_BY="[Empty name]" NO="3" P_CHI2="0.4655705772258144" P_Q="1.0" P_Z="0.19129581201455045" Q="0.0" RANDOM="NO" SCALE="100.0" SORT_BY="STUDY" STUDIES="2" SUBGROUPS="NO" SUBGROUP_TEST="YES" SWAP_EVENTS="NO" TAU2="0.0" TOTALS="YES" TOTAL_1="99" TOTAL_2="2058" WEIGHT="99.99999999999999" Z="1.306755355280758">
<NAME>GC</NAME>
<GROUP_LABEL_1>GG</GROUP_LABEL_1>
<GROUP_LABEL_2>AG+AA</GROUP_LABEL_2>
<GRAPH_LABEL_1>Favours experimental</GRAPH_LABEL_1>
<GRAPH_LABEL_2>Favours control</GRAPH_LABEL_2>
<DICH_DATA CI_END="2.1807371909314064" CI_START="0.4961685032399134" EFFECT_SIZE="1.0401985906470212" ESTIMABLE="YES" EVENTS_1="15" EVENTS_2="446" LOG_CI_END="0.3386033302254104" LOG_CI_START="-0.30437080818807677" LOG_EFFECT_SIZE="0.017116261018666836" MODIFIED="2013-08-15 00:48:10 +0800" MODIFIED_BY="[Empty name]" ORDER="194" O_E="0.0" SE="0.37768619167739864" STUDY_ID="STD-Ahn-2012" TOTAL_1="29" TOTAL_2="879" VAR="0.14264685938377672" WEIGHT="33.57160346679514"/>
<DICH_DATA CI_END="2.3436713523999217" CI_START="0.8916626135487203" EFFECT_SIZE="1.445601647543395" ESTIMABLE="YES" EVENTS_1="37" EVENTS_2="515" LOG_CI_END="0.3698967115072842" LOG_CI_START="-0.04979944247541622" LOG_EFFECT_SIZE="0.16004863451593399" MODIFIED="2013-08-15 00:48:34 +0800" MODIFIED_BY="[Empty name]" ORDER="195" O_E="0.0" SE="0.2465315983789064" STUDY_ID="STD-Okubo-2010" TOTAL_1="70" TOTAL_2="1179" VAR="0.060777828999258404" WEIGHT="66.42839653320485"/>
</DICH_OUTCOME>
<DICH_OUTCOME CHI2="3.929677784939151" CI_END="4.428021833062272" CI_START="0.6109153266963512" CI_STUDY="95" CI_TOTAL="95" DF="1" EFFECT_MEASURE="OR" EFFECT_SIZE="1.6447329280961738" ESTIMABLE="YES" EVENTS_1="47" EVENTS_2="559" I2="74.55262098504383" I2_Q="0.0" ID="CMP-004.04" LOG_CI_END="0.6462097535696236" LOG_CI_START="-0.2140189791139333" LOG_EFFECT_SIZE="0.21609538722784516" METHOD="MH" MODIFIED="2013-08-15 00:50:29 +0800" MODIFIED_BY="[Empty name]" NO="4" P_CHI2="0.047441097221872064" P_Q="1.0" P_Z="0.3247651145071313" Q="0.0" RANDOM="YES" SCALE="100.0" SORT_BY="STUDY" STUDIES="2" SUBGROUPS="NO" SUBGROUP_TEST="YES" SWAP_EVENTS="NO" TAU2="0.381914803844594" TOTALS="YES" TOTAL_1="78" TOTAL_2="1208" WEIGHT="100.0" Z="0.9847129259924782">
<NAME>CRC</NAME>
<GROUP_LABEL_1>GG</GROUP_LABEL_1>
<GROUP_LABEL_2>AG+AA</GROUP_LABEL_2>
<GRAPH_LABEL_1>Favours experimental</GRAPH_LABEL_1>
<GRAPH_LABEL_2>Favours control</GRAPH_LABEL_2>
<DICH_DATA CI_END="2.1063048163920786" CI_START="0.4410069003896466" EFFECT_SIZE="0.9637919684002634" ESTIMABLE="YES" EVENTS_1="12" EVENTS_2="434" LOG_CI_END="0.3235212208370468" LOG_CI_START="-0.3555546151178734" LOG_EFFECT_SIZE="-0.016016697140413264" MODIFIED="2013-08-15 00:50:05 +0800" MODIFIED_BY="[Empty name]" ORDER="196" O_E="0.0" SE="0.3988925075195214" STUDY_ID="STD-Min-2011" TOTAL_1="26" TOTAL_2="922" VAR="0.1591152325552114" WEIGHT="47.19344885403805"/>
<DICH_DATA CI_END="4.952923124659554" CI_START="1.419738582323881" EFFECT_SIZE="2.651764705882353" ESTIMABLE="YES" EVENTS_1="35" EVENTS_2="125" LOG_CI_END="0.6948615872606211" LOG_CI_START="0.1522083847309689" LOG_EFFECT_SIZE="0.42353498599579503" MODIFIED="2013-08-15 00:50:24 +0800" MODIFIED_BY="[Empty name]" ORDER="197" O_E="0.0" SE="0.31875717734259235" STUDY_ID="STD-Vinci-2012" TOTAL_1="52" TOTAL_2="286" VAR="0.10160613810741688" WEIGHT="52.806551145961954"/>
</DICH_OUTCOME>
<DICH_OUTCOME CHI2="6.281365446540814" CI_END="3.2059265501039897" CI_START="0.5517569285558679" CI_STUDY="95" CI_TOTAL="95" DF="2" EFFECT_MEASURE="OR" EFFECT_SIZE="1.3299970625761122" ESTIMABLE="YES" EVENTS_1="45" EVENTS_2="944" I2="68.15978918880748" I2_Q="0.0" ID="CMP-004.05" LOG_CI_END="0.5059535681585056" LOG_CI_START="-0.25825220458282155" LOG_EFFECT_SIZE="0.12385068178784199" METHOD="MH" MODIFIED="2013-08-15 00:51:42 +0800" MODIFIED_BY="[Empty name]" NO="5" P_CHI2="0.04325329918094167" P_Q="1.0" P_Z="0.5252448733084139" Q="0.0" RANDOM="YES" SCALE="100.0" SORT_BY="STUDY" STUDIES="3" SUBGROUPS="NO" SUBGROUP_TEST="YES" SWAP_EVENTS="NO" TAU2="0.4017638731086398" TOTALS="YES" TOTAL_1="83" TOTAL_2="1870" WEIGHT="100.0" Z="0.6352814501626806">
<NAME>Others</NAME>
<GROUP_LABEL_1>GG</GROUP_LABEL_1>
<GROUP_LABEL_2>AG+AA</GROUP_LABEL_2>
<GRAPH_LABEL_1>Favours experimental</GRAPH_LABEL_1>
<GRAPH_LABEL_2>Favours control</GRAPH_LABEL_2>
<DICH_DATA CI_END="13.15070560570106" CI_START="1.0329156864001297" EFFECT_SIZE="3.685589519650655" ESTIMABLE="YES" EVENTS_1="12" EVENTS_2="458" LOG_CI_END="1.118949055673011" LOG_CI_START="0.014064872898522953" LOG_EFFECT_SIZE="0.5665069642857671" MODIFIED="2013-08-15 00:51:17 +0800" MODIFIED_BY="[Empty name]" ORDER="198" O_E="0.0" SE="0.6490144382266463" STUDY_ID="STD-Chu-2012" TOTAL_1="15" TOTAL_2="880" VAR="0.4212197410266493" WEIGHT="24.48525569558257"/>
<DICH_DATA CI_END="2.8696074543786643" CI_START="0.7227996392456222" EFFECT_SIZE="1.4401913875598087" ESTIMABLE="YES" EVENTS_1="21" EVENTS_2="209" LOG_CI_END="0.45782249183605733" LOG_CI_START="-0.14098207287047862" LOG_EFFECT_SIZE="0.15842020948278937" MODIFIED="2013-08-15 00:51:35 +0800" MODIFIED_BY="[Empty name]" ORDER="199" O_E="0.0" SE="0.3517407654390194" STUDY_ID="STD-Srivastava-2010" TOTAL_1="36" TOTAL_2="424" VAR="0.12372156607162726" WEIGHT="38.347331292017884"/>
<DICH_DATA CI_END="1.304723801334661" CI_START="0.30034476257739895" EFFECT_SIZE="0.6259927797833935" ESTIMABLE="YES" EVENTS_1="12" EVENTS_2="277" LOG_CI_END="0.11551858504462936" LOG_CI_START="-0.5223799368931435" LOG_EFFECT_SIZE="-0.20343067592425707" MODIFIED="2013-08-15 00:51:35 +0800" MODIFIED_BY="[Empty name]" ORDER="200" O_E="0.0" SE="0.37470474943485726" STUDY_ID="STD-Umar-2012" TOTAL_1="32" TOTAL_2="566" VAR="0.14040364924903917" WEIGHT="37.16741301239954"/>
</DICH_OUTCOME>
<DICH_OUTCOME CHI2="13.318518184319826" CI_END="1.6334444076433163" CI_START="0.9919012788386994" CI_STUDY="95" CI_TOTAL="95" DF="8" EFFECT_MEASURE="OR" EFFECT_SIZE="1.2728768977608664" ESTIMABLE="YES" EVENTS_1="140" EVENTS_2="2753" I2="39.93325766962146" I2_Q="0.0" ID="CMP-004.06" LOG_CI_END="0.2131043583617555" LOG_CI_START="-0.0035315498106364713" LOG_EFFECT_SIZE="0.10478640427555952" METHOD="MH" MODIFIED="2013-08-15 00:55:07 +0800" MODIFIED_BY="[Empty name]" NO="6" P_CHI2="0.10135025315966073" P_Q="1.0" P_Z="0.057951820046287454" Q="0.0" RANDOM="NO" SCALE="100.0" SORT_BY="STUDY" STUDIES="9" SUBGROUPS="NO" SUBGROUP_TEST="YES" SWAP_EVENTS="NO" TAU2="0.0" TOTALS="YES" TOTAL_1="268" TOTAL_2="6019" WEIGHT="100.0" Z="1.896062201157508">
<NAME>Asian</NAME>
<GROUP_LABEL_1>GG</GROUP_LABEL_1>
<GROUP_LABEL_2>AG+AA</GROUP_LABEL_2>
<GRAPH_LABEL_1>Favours experimental</GRAPH_LABEL_1>
<GRAPH_LABEL_2>Favours control</GRAPH_LABEL_2>
<DICH_DATA CI_END="2.1807371909314064" CI_START="0.4961685032399134" EFFECT_SIZE="1.0401985906470212" ESTIMABLE="YES" EVENTS_1="15" EVENTS_2="446" LOG_CI_END="0.3386033302254104" LOG_CI_START="-0.30437080818807677" LOG_EFFECT_SIZE="0.017116261018666836" MODIFIED="2013-08-15 00:52:38 +0800" MODIFIED_BY="[Empty name]" ORDER="201" O_E="0.0" SE="0.37768619167739864" STUDY_ID="STD-Ahn-2012" TOTAL_1="29" TOTAL_2="879" VAR="0.14264685938377672" WEIGHT="12.593365700684531"/>
<DICH_DATA CI_END="13.15070560570106" CI_START="1.0329156864001297" EFFECT_SIZE="3.685589519650655" ESTIMABLE="YES" EVENTS_1="12" EVENTS_2="458" LOG_CI_END="1.118949055673011" LOG_CI_START="0.014064872898522953" LOG_EFFECT_SIZE="0.5665069642857671" MODIFIED="2013-08-15 00:54:54 +0800" MODIFIED_BY="[Empty name]" ORDER="202" O_E="0.0" SE="0.6490144382266463" STUDY_ID="STD-Chu-2012" TOTAL_1="15" TOTAL_2="880" VAR="0.4212197410266493" WEIGHT="2.8114377156257118"/>
<DICH_DATA CI_END="2.094957049661212" CI_START="0.13558934693941263" EFFECT_SIZE="0.532967032967033" ESTIMABLE="YES" EVENTS_1="3" EVENTS_2="156" LOG_CI_END="0.32117512358568356" LOG_CI_START="-0.8677744310233435" LOG_EFFECT_SIZE="-0.27329965371882997" MODIFIED="2013-08-15 00:54:54 +0800" MODIFIED_BY="[Empty name]" ORDER="203" O_E="0.0" SE="0.6983948537725563" STUDY_ID="STD-Kim-2012" TOTAL_1="10" TOTAL_2="350" VAR="0.48775537177599027" WEIGHT="5.555010789644252"/>
<DICH_DATA CI_END="2.1063048163920786" CI_START="0.4410069003896466" EFFECT_SIZE="0.9637919684002634" ESTIMABLE="YES" EVENTS_1="12" EVENTS_2="434" LOG_CI_END="0.3235212208370468" LOG_CI_START="-0.3555546151178734" LOG_EFFECT_SIZE="-0.016016697140413264" MODIFIED="2013-08-15 00:54:54 +0800" MODIFIED_BY="[Empty name]" ORDER="204" O_E="0.0" SE="0.3988925075195214" STUDY_ID="STD-Min-2011" TOTAL_1="26" TOTAL_2="922" VAR="0.1591152325552114" WEIGHT="11.737461941117846"/>
<DICH_DATA CI_END="2.3436713523999217" CI_START="0.8916626135487203" EFFECT_SIZE="1.445601647543395" ESTIMABLE="YES" EVENTS_1="37" EVENTS_2="515" LOG_CI_END="0.3698967115072842" LOG_CI_START="-0.04979944247541622" LOG_EFFECT_SIZE="0.16004863451593399" MODIFIED="2013-08-15 00:54:54 +0800" MODIFIED_BY="[Empty name]" ORDER="205" O_E="0.0" SE="0.2465315983789064" STUDY_ID="STD-Okubo-2010" TOTAL_1="70" TOTAL_2="1179" VAR="0.060777828999258404" WEIGHT="24.918592026149465"/>
<DICH_DATA CI_END="2.8696074543786643" CI_START="0.7227996392456222" EFFECT_SIZE="1.4401913875598087" ESTIMABLE="YES" EVENTS_1="21" EVENTS_2="209" LOG_CI_END="0.45782249183605733" LOG_CI_START="-0.14098207287047862" LOG_EFFECT_SIZE="0.15842020948278937" MODIFIED="2013-08-15 00:54:54 +0800" MODIFIED_BY="[Empty name]" ORDER="206" O_E="0.0" SE="0.3517407654390194" STUDY_ID="STD-Srivastava-2010" TOTAL_1="36" TOTAL_2="424" VAR="0.12372156607162726" WEIGHT="12.4808591678462"/>
<DICH_DATA CI_END="1.304723801334661" CI_START="0.30034476257739895" EFFECT_SIZE="0.6259927797833935" ESTIMABLE="YES" EVENTS_1="12" EVENTS_2="277" LOG_CI_END="0.11551858504462936" LOG_CI_START="-0.5223799368931435" LOG_EFFECT_SIZE="-0.20343067592425707" MODIFIED="2013-08-15 00:54:54 +0800" MODIFIED_BY="[Empty name]" ORDER="207" O_E="0.0" SE="0.37470474943485726" STUDY_ID="STD-Umar-2012" TOTAL_1="32" TOTAL_2="566" VAR="0.14040364924903917" WEIGHT="16.96576120472775"/>
<DICH_DATA CI_END="6.315079633974964" CI_START="1.2790911271194" EFFECT_SIZE="2.8421052631578947" ESTIMABLE="YES" EVENTS_1="24" EVENTS_2="76" LOG_CI_END="0.8003788314357423" LOG_CI_START="0.1069014863045368" LOG_EFFECT_SIZE="0.45364015887013953" MODIFIED="2013-08-15 00:55:07 +0800" MODIFIED_BY="[Empty name]" ORDER="208" O_E="0.0" SE="0.4073520252982914" STUDY_ID="STD-Xiang-2012" TOTAL_1="34" TOTAL_2="166" VAR="0.16593567251461985" WEIGHT="6.959024505708184"/>
<DICH_DATA CI_END="2.7092770945586304" CI_START="0.27466486204474905" EFFECT_SIZE="0.8626373626373627" ESTIMABLE="YES" EVENTS_1="4" EVENTS_2="182" LOG_CI_END="0.43285342529288673" LOG_CI_START="-0.5611968964445688" LOG_EFFECT_SIZE="-0.06417173557584104" MODIFIED="2013-08-15 00:55:07 +0800" MODIFIED_BY="[Empty name]" ORDER="209" O_E="0.0" SE="0.5839100796170328" STUDY_ID="STD-Zhou-2012" TOTAL_1="16" TOTAL_2="653" VAR="0.3409509810783696" WEIGHT="5.978486948496057"/>
</DICH_OUTCOME>
<DICH_OUTCOME CHI2="4.8569358608872175" CI_END="3.775230083964042" CI_START="0.7569247906246449" CI_STUDY="95" CI_TOTAL="95" DF="1" EFFECT_MEASURE="OR" EFFECT_SIZE="1.6904334476294367" ESTIMABLE="YES" EVENTS_1="125" EVENTS_2="257" I2="79.41088726221454" I2_Q="0.0" ID="CMP-004.07" LOG_CI_END="0.5769434251442592" LOG_CI_START="-0.12094727061799553" LOG_EFFECT_SIZE="0.22799807726313187" METHOD="MH" MODIFIED="2013-08-15 00:56:23 +0800" MODIFIED_BY="[Empty name]" NO="7" P_CHI2="0.02753531801559561" P_Q="1.0" P_Z="0.200325531499739" Q="0.0" RANDOM="YES" SCALE="100.0" SORT_BY="STUDY" STUDIES="2" SUBGROUPS="NO" SUBGROUP_TEST="YES" SWAP_EVENTS="NO" TAU2="0.2692738783819306" TOTALS="YES" TOTAL_1="224" TOTAL_2="558" WEIGHT="100.0" Z="1.2806246671394232">
<NAME>Caucasian</NAME>
<GROUP_LABEL_1>GG</GROUP_LABEL_1>
<GROUP_LABEL_2>AG+AA</GROUP_LABEL_2>
<GRAPH_LABEL_1>Favours experimental</GRAPH_LABEL_1>
<GRAPH_LABEL_2>Favours control</GRAPH_LABEL_2>
<DICH_DATA CI_END="1.7059516970334943" CI_START="0.7943260268031156" EFFECT_SIZE="1.164079822616408" ESTIMABLE="YES" EVENTS_1="90" EVENTS_2="132" LOG_CI_END="0.23196673022611403" LOG_CI_START="-0.10000120717012134" LOG_EFFECT_SIZE="0.06598276152799634" MODIFIED="2013-08-15 00:56:00 +0800" MODIFIED_BY="[Empty name]" ORDER="210" O_E="0.0" SE="0.19499960969434105" STUDY_ID="STD-Akkiz-2011" TOTAL_1="172" TOTAL_2="272" VAR="0.038024847780945344" WEIGHT="54.68764990169241"/>
<DICH_DATA CI_END="4.952923124659554" CI_START="1.419738582323881" EFFECT_SIZE="2.651764705882353" ESTIMABLE="YES" EVENTS_1="35" EVENTS_2="125" LOG_CI_END="0.6948615872606211" LOG_CI_START="0.1522083847309689" LOG_EFFECT_SIZE="0.42353498599579503" MODIFIED="2013-08-15 00:56:19 +0800" MODIFIED_BY="[Empty name]" ORDER="211" O_E="0.0" SE="0.31875717734259235" STUDY_ID="STD-Vinci-2012" TOTAL_1="52" TOTAL_2="286" VAR="0.10160613810741688" WEIGHT="45.31235009830759"/>
</DICH_OUTCOME>
</COMPARISON>
<COMPARISON ID="CMP-005" MODIFIED="2013-08-19 21:55:23 +0800" MODIFIED_BY="[Empty name]" NO="5">
<NAME>G vs. A</NAME>
<DICH_OUTCOME CHI2="36.97270669472548" CI_END="1.3297348166680145" CI_START="0.9562745719440637" CI_STUDY="95" CI_TOTAL="95" DF="10" EFFECT_MEASURE="OR" EFFECT_SIZE="1.1276487008853082" ESTIMABLE="YES" EVENTS_1="1531" EVENTS_2="5019" I2="72.95302158273795" I2_Q="0.0" ID="CMP-005.01" LOG_CI_END="0.12376504010941089" LOG_CI_START="-0.01941739228526857" LOG_EFFECT_SIZE="0.0521738239120711" METHOD="MH" MODIFIED="2013-08-19 21:55:23 +0800" MODIFIED_BY="[Empty name]" NO="1" P_CHI2="5.7212140401996514E-5" P_Q="1.0" P_Z="0.1531851067675043" Q="0.0" RANDOM="YES" SCALE="100.0" SORT_BY="STUDY" STUDIES="11" SUBGROUPS="NO" SUBGROUP_TEST="YES" SWAP_EVENTS="NO" TAU2="0.055030378677030256" TOTALS="YES" TOTAL_1="3130" TOTAL_2="11008" WEIGHT="99.99999999999999" Z="1.4283709822936907">
<NAME>Total</NAME>
<GROUP_LABEL_1>G</GROUP_LABEL_1>
<GROUP_LABEL_2>A</GROUP_LABEL_2>
<GRAPH_LABEL_1>Favours experimental</GRAPH_LABEL_1>
<GRAPH_LABEL_2>Favours control</GRAPH_LABEL_2>
<DICH_DATA CI_END="1.1463249311621173" CI_START="0.7050413313089772" EFFECT_SIZE="0.8990030342436064" ESTIMABLE="YES" EVENTS_1="153" EVENTS_2="769" LOG_CI_END="0.05930773788341985" LOG_CI_START="-0.1517854228195626" LOG_EFFECT_SIZE="-0.046238842468071334" MODIFIED="2013-08-15 22:23:19 +0800" MODIFIED_BY="[Empty name]" ORDER="212" O_E="0.0" SE="0.12399716752492973" STUDY_ID="STD-Ahn-2012" TOTAL_1="315" TOTAL_2="1501" VAR="0.015375297554205487" WEIGHT="10.047245214205542"/>
<DICH_DATA CI_END="1.4342998320054412" CI_START="0.83994917693842" EFFECT_SIZE="1.0976060146409021" ESTIMABLE="YES" EVENTS_1="267" EVENTS_2="177" LOG_CI_END="0.15663994754805022" LOG_CI_START="-0.07574699113210416" LOG_EFFECT_SIZE="0.040446478207973" MODIFIED="2013-08-15 22:23:22 +0800" MODIFIED_BY="[Empty name]" ORDER="213" O_E="0.0" SE="0.13650523811462148" STUDY_ID="STD-Akkiz-2011" TOTAL_1="524" TOTAL_2="364" VAR="0.018633680032729506" WEIGHT="9.6028253935113"/>
<DICH_DATA CI_END="2.6169454232416607" CI_START="1.4363324351529343" EFFECT_SIZE="1.9387634183744598" ESTIMABLE="YES" EVENTS_1="143" EVENTS_2="797" LOG_CI_END="0.417794665462906" LOG_CI_START="0.15725496779183387" LOG_EFFECT_SIZE="0.28752481662736995" MODIFIED="2013-08-15 22:23:24 +0800" MODIFIED_BY="[Empty name]" ORDER="214" O_E="0.0" SE="0.15304230810429112" STUDY_ID="STD-Chu-2012" TOTAL_1="215" TOTAL_2="1575" VAR="0.02342194806988877" WEIGHT="9.016725480292635"/>
<DICH_DATA CI_END="1.0414259644280346" CI_START="0.4890187847235344" EFFECT_SIZE="0.7136363636363636" ESTIMABLE="YES" EVENTS_1="53" EVENTS_2="265" LOG_CI_END="0.01762840113615234" LOG_CI_START="-0.31067445796209736" LOG_EFFECT_SIZE="-0.14652302841297252" MODIFIED="2013-08-15 22:23:26 +0800" MODIFIED_BY="[Empty name]" ORDER="215" O_E="0.0" SE="0.19284672455967408" STUDY_ID="STD-Kim-2012" TOTAL_1="141" TOTAL_2="579" VAR="0.037189859173394804" WEIGHT="7.6705841370146475"/>
<DICH_DATA CI_END="1.3034413014193234" CI_START="0.8181865117956024" EFFECT_SIZE="1.0326945781491237" ESTIMABLE="YES" EVENTS_1="166" EVENTS_2="726" LOG_CI_END="0.1150914781252277" LOG_CI_START="-0.08714768433535364" LOG_EFFECT_SIZE="0.013971896894937027" MODIFIED="2013-08-15 22:23:29 +0800" MODIFIED_BY="[Empty name]" ORDER="216" O_E="0.0" SE="0.11879628512934516" STUDY_ID="STD-Min-2011" TOTAL_1="348" TOTAL_2="1548" VAR="0.014112557360532673" WEIGHT="10.230735547343432"/>
<DICH_DATA CI_END="1.3361846941569224" CI_START="0.8984001725175067" EFFECT_SIZE="1.0956407074154515" ESTIMABLE="YES" EVENTS_1="225" EVENTS_2="879" LOG_CI_END="0.12586649265248123" LOG_CI_START="-0.046530173350122675" LOG_EFFECT_SIZE="0.03966815965117927" MODIFIED="2013-08-15 22:23:31 +0800" MODIFIED_BY="[Empty name]" ORDER="217" O_E="0.0" SE="0.10126665498718934" STUDY_ID="STD-Okubo-2010" TOTAL_1="489" TOTAL_2="2009" VAR="0.01025493541229444" WEIGHT="10.835256036286081"/>
<DICH_DATA CI_END="1.5624369016678399" CI_START="0.8811548430860032" EFFECT_SIZE="1.173349412119385" ESTIMABLE="YES" EVENTS_1="139" EVENTS_2="321" LOG_CI_END="0.1938024875772" LOG_CI_START="-0.054947767423536" LOG_EFFECT_SIZE="0.069427360076832" MODIFIED="2013-08-15 22:23:33 +0800" MODIFIED_BY="[Empty name]" ORDER="218" O_E="0.0" SE="0.14611713112105326" STUDY_ID="STD-Srivastava-2010" TOTAL_1="263" TOTAL_2="657" VAR="0.02135021600704707" WEIGHT="9.261293349351899"/>
<DICH_DATA CI_END="1.0618493990649722" CI_START="0.6369106385682894" EFFECT_SIZE="0.8223765432098765" ESTIMABLE="YES" EVENTS_1="146" EVENTS_2="432" LOG_CI_END="0.026062925603262448" LOG_CI_START="-0.19592149686262555" LOG_EFFECT_SIZE="-0.08492928562968155" MODIFIED="2013-08-19 21:55:23 +0800" MODIFIED_BY="[Empty name]" ORDER="219" O_E="0.0" SE="0.1303947485970757" STUDY_ID="STD-Umar-2012" TOTAL_1="326" TOTAL_2="870" VAR="0.01700279046169457" WEIGHT="9.820241175351828"/>
<DICH_DATA CI_END="1.9337017907545135" CI_START="0.9889540453055501" EFFECT_SIZE="1.382874617737003" ESTIMABLE="YES" EVENTS_1="102" EVENTS_2="218" LOG_CI_END="0.28638949941833264" LOG_CI_START="-0.004823888720222918" LOG_EFFECT_SIZE="0.14078280534905485" MODIFIED="2013-08-15 01:13:03 +0800" MODIFIED_BY="[Empty name]" ORDER="220" O_E="0.0" SE="0.17106018572210752" STUDY_ID="STD-Vinci-2012" TOTAL_1="192" TOTAL_2="484" VAR="0.029261587139281918" WEIGHT="8.392058326278772"/>
<DICH_DATA CI_END="3.0633337295480603" CI_START="1.332551235542763" EFFECT_SIZE="2.020408163265306" ESTIMABLE="YES" EVENTS_1="88" EVENTS_2="112" LOG_CI_END="0.48619431283854625" LOG_CI_START="0.12468391629952623" LOG_EFFECT_SIZE="0.3054391145690362" MODIFIED="2013-08-15 01:13:09 +0800" MODIFIED_BY="[Empty name]" ORDER="221" O_E="0.0" SE="0.21235299643234395" STUDY_ID="STD-Xiang-2012" TOTAL_1="144" TOTAL_2="256" VAR="0.04509379509379509" WEIGHT="7.065057986758727"/>
<DICH_DATA CI_END="1.4687247003365975" CI_START="0.7224828282480545" EFFECT_SIZE="1.0301108558873464" ESTIMABLE="YES" EVENTS_1="49" EVENTS_2="323" LOG_CI_END="0.16694039869745075" LOG_CI_START="-0.14117247062780036" LOG_EFFECT_SIZE="0.012883964034825187" MODIFIED="2013-08-15 01:13:12 +0800" MODIFIED_BY="[Empty name]" ORDER="222" O_E="0.0" SE="0.1809870246249535" STUDY_ID="STD-Zhou-2012" TOTAL_1="173" TOTAL_2="1165" VAR="0.03275630308259352" WEIGHT="8.05797735360512"/>
</DICH_OUTCOME>
<DICH_OUTCOME CHI2="13.362858834542386" CI_END="1.6184341888326184" CI_START="0.774867195470063" CI_STUDY="95" CI_TOTAL="95" DF="3" EFFECT_MEASURE="OR" EFFECT_SIZE="1.119853365826793" ESTIMABLE="YES" EVENTS_1="457" EVENTS_2="877" I2="77.54971419554973" I2_Q="0.0" ID="CMP-005.02" LOG_CI_END="0.20909504417236163" LOG_CI_START="-0.11077272487021994" LOG_EFFECT_SIZE="0.04916115965107082" METHOD="MH" MODIFIED="2013-08-15 01:16:29 +0800" MODIFIED_BY="[Empty name]" NO="2" P_CHI2="0.003914141347959421" P_Q="1.0" P_Z="0.5468665937190389" Q="0.0" RANDOM="YES" SCALE="100.0" SORT_BY="STUDY" STUDIES="4" SUBGROUPS="NO" SUBGROUP_TEST="YES" SWAP_EVENTS="NO" TAU2="0.10846890958154427" TOTALS="YES" TOTAL_1="982" TOTAL_2="2364" WEIGHT="100.00000000000003" Z="0.6024620901488559">
<NAME>HCC</NAME>
<GROUP_LABEL_1>G</GROUP_LABEL_1>
<GROUP_LABEL_2>A</GROUP_LABEL_2>
<GRAPH_LABEL_1>Favours experimental</GRAPH_LABEL_1>
<GRAPH_LABEL_2>Favours control</GRAPH_LABEL_2>
<DICH_DATA CI_END="1.4342998320054412" CI_START="0.83994917693842" EFFECT_SIZE="1.0976060146409021" ESTIMABLE="YES" EVENTS_1="267" EVENTS_2="177" LOG_CI_END="0.15663994754805022" LOG_CI_START="-0.07574699113210416" LOG_EFFECT_SIZE="0.040446478207973" MODIFIED="2013-08-15 01:16:16 +0800" MODIFIED_BY="[Empty name]" ORDER="223" O_E="0.0" SE="0.13650523811462148" STUDY_ID="STD-Akkiz-2011" TOTAL_1="524" TOTAL_2="364" VAR="0.018633680032729506" WEIGHT="27.77549245162755"/>
<DICH_DATA CI_END="1.0414259644280346" CI_START="0.4890187847235344" EFFECT_SIZE="0.7136363636363636" ESTIMABLE="YES" EVENTS_1="53" EVENTS_2="265" LOG_CI_END="0.01762840113615234" LOG_CI_START="-0.31067445796209736" LOG_EFFECT_SIZE="-0.14652302841297252" MODIFIED="2013-08-15 01:16:16 +0800" MODIFIED_BY="[Empty name]" ORDER="224" O_E="0.0" SE="0.19284672455967408" STUDY_ID="STD-Kim-2012" TOTAL_1="141" TOTAL_2="579" VAR="0.037189859173394804" WEIGHT="24.237037348250052"/>
<DICH_DATA CI_END="3.0633337295480603" CI_START="1.332551235542763" EFFECT_SIZE="2.020408163265306" ESTIMABLE="YES" EVENTS_1="88" EVENTS_2="112" LOG_CI_END="0.48619431283854625" LOG_CI_START="0.12468391629952623" LOG_EFFECT_SIZE="0.3054391145690362" MODIFIED="2013-08-15 01:16:16 +0800" MODIFIED_BY="[Empty name]" ORDER="225" O_E="0.0" SE="0.21235299643234395" STUDY_ID="STD-Xiang-2012" TOTAL_1="144" TOTAL_2="256" VAR="0.04509379509379509" WEIGHT="22.98954701193481"/>
<DICH_DATA CI_END="1.4687247003365975" CI_START="0.7224828282480545" EFFECT_SIZE="1.0301108558873464" ESTIMABLE="YES" EVENTS_1="49" EVENTS_2="323" LOG_CI_END="0.16694039869745075" LOG_CI_START="-0.14117247062780036" LOG_EFFECT_SIZE="0.012883964034825187" MODIFIED="2013-08-15 01:16:16 +0800" MODIFIED_BY="[Empty name]" ORDER="226" O_E="0.0" SE="0.1809870246249535" STUDY_ID="STD-Zhou-2012" TOTAL_1="173" TOTAL_2="1165" VAR="0.03275630308259352" WEIGHT="24.997923188187606"/>
</DICH_OUTCOME>
<DICH_OUTCOME CHI2="1.5266414128009202" CI_END="1.180323666086536" CI_START="0.8678752894419592" CI_STUDY="95" CI_TOTAL="95" DF="1" EFFECT_MEASURE="OR" EFFECT_SIZE="1.0121135031902533" ESTIMABLE="YES" EVENTS_1="378" EVENTS_2="1648" I2="34.496733049753594" I2_Q="0.0" ID="CMP-005.03" LOG_CI_END="0.07200111503551228" LOG_CI_START="-0.061542676895379025" LOG_EFFECT_SIZE="0.005229219070066627" METHOD="MH" MODIFIED="2013-08-15 01:17:19 +0800" MODIFIED_BY="[Empty name]" NO="3" P_CHI2="0.21661763699957526" P_Q="1.0" P_Z="0.8780087730230248" Q="0.0" RANDOM="NO" SCALE="100.0" SORT_BY="STUDY" STUDIES="2" SUBGROUPS="NO" SUBGROUP_TEST="YES" SWAP_EVENTS="NO" TAU2="0.0" TOTALS="YES" TOTAL_1="804" TOTAL_2="3510" WEIGHT="100.0" Z="0.15349393478215004">
<NAME>GC</NAME>
<GROUP_LABEL_1>G</GROUP_LABEL_1>
<GROUP_LABEL_2>A</GROUP_LABEL_2>
<GRAPH_LABEL_1>Favours experimental</GRAPH_LABEL_1>
<GRAPH_LABEL_2>Favours control</GRAPH_LABEL_2>
<DICH_DATA CI_END="1.1463249311621173" CI_START="0.7050413313089772" EFFECT_SIZE="0.8990030342436064" ESTIMABLE="YES" EVENTS_1="153" EVENTS_2="769" LOG_CI_END="0.05930773788341985" LOG_CI_START="-0.1517854228195626" LOG_EFFECT_SIZE="-0.046238842468071334" MODIFIED="2013-08-15 01:17:19 +0800" MODIFIED_BY="[Empty name]" ORDER="227" O_E="0.0" SE="0.12399716752492973" STUDY_ID="STD-Ahn-2012" TOTAL_1="315" TOTAL_2="1501" VAR="0.015375297554205487" WEIGHT="42.47772203457793"/>
<DICH_DATA CI_END="1.3361846941569224" CI_START="0.8984001725175067" EFFECT_SIZE="1.0956407074154515" ESTIMABLE="YES" EVENTS_1="225" EVENTS_2="879" LOG_CI_END="0.12586649265248123" LOG_CI_START="-0.046530173350122675" LOG_EFFECT_SIZE="0.03966815965117927" MODIFIED="2013-08-15 01:17:19 +0800" MODIFIED_BY="[Empty name]" ORDER="228" O_E="0.0" SE="0.10126665498718934" STUDY_ID="STD-Okubo-2010" TOTAL_1="489" TOTAL_2="2009" VAR="0.01025493541229444" WEIGHT="57.52227796542206"/>
</DICH_OUTCOME>
<DICH_OUTCOME CHI2="1.9656840201859165" CI_END="1.3745793218675129" CI_START="0.9382583109639849" CI_STUDY="95" CI_TOTAL="95" DF="1" EFFECT_MEASURE="OR" EFFECT_SIZE="1.1356542047742493" ESTIMABLE="YES" EVENTS_1="268" EVENTS_2="944" I2="49.12712370193563" I2_Q="0.0" ID="CMP-005.04" LOG_CI_END="0.1381698064242109" LOG_CI_START="-0.02767757997663103" LOG_EFFECT_SIZE="0.05524611322378995" METHOD="MH" MODIFIED="2013-08-15 01:18:18 +0800" MODIFIED_BY="[Empty name]" NO="4" P_CHI2="0.16090703388069638" P_Q="1.0" P_Z="0.1916261850818886" Q="0.0" RANDOM="NO" SCALE="100.0" SORT_BY="STUDY" STUDIES="2" SUBGROUPS="NO" SUBGROUP_TEST="YES" SWAP_EVENTS="NO" TAU2="0.0" TOTALS="YES" TOTAL_1="540" TOTAL_2="2032" WEIGHT="100.0" Z="1.3057835224818546">
<NAME>CRC</NAME>
<GROUP_LABEL_1>G</GROUP_LABEL_1>
<GROUP_LABEL_2>A</GROUP_LABEL_2>
<GRAPH_LABEL_1>Favours experimental</GRAPH_LABEL_1>
<GRAPH_LABEL_2>Favours control</GRAPH_LABEL_2>
<DICH_DATA CI_END="1.3034413014193234" CI_START="0.8181865117956024" EFFECT_SIZE="1.0326945781491237" ESTIMABLE="YES" EVENTS_1="166" EVENTS_2="726" LOG_CI_END="0.1150914781252277" LOG_CI_START="-0.08714768433535364" LOG_EFFECT_SIZE="0.013971896894937027" MODIFIED="2013-08-15 01:18:18 +0800" MODIFIED_BY="[Empty name]" ORDER="229" O_E="0.0" SE="0.11879628512934516" STUDY_ID="STD-Min-2011" TOTAL_1="348" TOTAL_2="1548" VAR="0.014112557360532673" WEIGHT="70.59808813023811"/>
<DICH_DATA CI_END="1.9337017907545135" CI_START="0.9889540453055501" EFFECT_SIZE="1.382874617737003" ESTIMABLE="YES" EVENTS_1="102" EVENTS_2="218" LOG_CI_END="0.28638949941833264" LOG_CI_START="-0.004823888720222918" LOG_EFFECT_SIZE="0.14078280534905485" MODIFIED="2013-08-15 01:18:18 +0800" MODIFIED_BY="[Empty name]" ORDER="230" O_E="0.0" SE="0.17106018572210752" STUDY_ID="STD-Vinci-2012" TOTAL_1="192" TOTAL_2="484" VAR="0.029261587139281918" WEIGHT="29.40191186976189"/>
</DICH_OUTCOME>
<DICH_OUTCOME CHI2="18.201740941211778" CI_END="1.9975174304258618" CI_START="0.7527417622785268" CI_STUDY="95" CI_TOTAL="95" DF="2" EFFECT_MEASURE="OR" EFFECT_SIZE="1.2262197155325947" ESTIMABLE="YES" EVENTS_1="428" EVENTS_2="1550" I2="89.01204007649804" I2_Q="0.0" ID="CMP-005.05" LOG_CI_END="0.3004905776755114" LOG_CI_START="-0.12335398854393786" LOG_EFFECT_SIZE="0.08856829456578671" METHOD="MH" MODIFIED="2013-08-15 01:21:16 +0800" MODIFIED_BY="[Empty name]" NO="5" P_CHI2="1.1156942936041414E-4" P_Q="1.0" P_Z="0.41271557215125754" Q="0.0" RANDOM="YES" SCALE="100.0" SORT_BY="STUDY" STUDIES="3" SUBGROUPS="NO" SUBGROUP_TEST="YES" SWAP_EVENTS="NO" TAU2="0.16540283276741577" TOTALS="YES" TOTAL_1="804" TOTAL_2="3102" WEIGHT="100.0" Z="0.8191241854033751">
<NAME>Others</NAME>
<GROUP_LABEL_1>G</GROUP_LABEL_1>
<GROUP_LABEL_2>A</GROUP_LABEL_2>
<GRAPH_LABEL_1>Favours experimental</GRAPH_LABEL_1>
<GRAPH_LABEL_2>Favours control</GRAPH_LABEL_2>
<DICH_DATA CI_END="2.6169454232416607" CI_START="1.4363324351529343" EFFECT_SIZE="1.9387634183744598" ESTIMABLE="YES" EVENTS_1="143" EVENTS_2="797" LOG_CI_END="0.417794665462906" LOG_CI_START="0.15725496779183387" LOG_EFFECT_SIZE="0.28752481662736995" MODIFIED="2013-08-15 01:19:34 +0800" MODIFIED_BY="[Empty name]" ORDER="231" O_E="0.0" SE="0.15304230810429112" STUDY_ID="STD-Chu-2012" TOTAL_1="215" TOTAL_2="1575" VAR="0.02342194806988877" WEIGHT="32.8268684132899"/>
<DICH_DATA CI_END="1.5624369016678399" CI_START="0.8811548430860032" EFFECT_SIZE="1.173349412119385" ESTIMABLE="YES" EVENTS_1="139" EVENTS_2="321" LOG_CI_END="0.1938024875772" LOG_CI_START="-0.054947767423536" LOG_EFFECT_SIZE="0.069427360076832" MODIFIED="2013-08-15 01:19:34 +0800" MODIFIED_BY="[Empty name]" ORDER="232" O_E="0.0" SE="0.14611713112105326" STUDY_ID="STD-Srivastava-2010" TOTAL_1="263" TOTAL_2="657" VAR="0.02135021600704707" WEIGHT="33.19103101336949"/>
<DICH_DATA CI_END="1.0618493990649722" CI_START="0.6369106385682894" EFFECT_SIZE="0.8223765432098765" ESTIMABLE="YES" EVENTS_1="146" EVENTS_2="432" LOG_CI_END="0.026062925603262448" LOG_CI_START="-0.19592149686262555" LOG_EFFECT_SIZE="-0.08492928562968155" MODIFIED="2013-08-15 01:19:34 +0800" MODIFIED_BY="[Empty name]" ORDER="233" O_E="0.0" SE="0.1303947485970757" STUDY_ID="STD-Umar-2012" TOTAL_1="326" TOTAL_2="870" VAR="0.01700279046169457" WEIGHT="33.9821005733406"/>
</DICH_OUTCOME>
<DICH_OUTCOME CHI2="35.04430174795943" CI_END="1.3505679763717593" CI_START="0.9117298723226261" CI_STUDY="95" CI_TOTAL="95" DF="8" EFFECT_MEASURE="OR" EFFECT_SIZE="1.1096635384928404" ESTIMABLE="YES" EVENTS_1="1162" EVENTS_2="4624" I2="77.17175232214228" I2_Q="0.0" ID="CMP-005.06" LOG_CI_END="0.13051644784979496" LOG_CI_START="-0.040133815549914305" LOG_EFFECT_SIZE="0.045191316149940285" METHOD="MH" MODIFIED="2013-08-15 01:28:47 +0800" MODIFIED_BY="[Empty name]" NO="6" P_CHI2="2.6246252497363898E-5" P_Q="1.0" P_Z="0.2992380678110539" Q="0.0" RANDOM="YES" SCALE="100.0" SORT_BY="STUDY" STUDIES="9" SUBGROUPS="NO" SUBGROUP_TEST="YES" SWAP_EVENTS="NO" TAU2="0.0676391248086416" TOTALS="YES" TOTAL_1="2414" TOTAL_2="10160" WEIGHT="100.0" Z="1.0380687413342402">
<NAME>Asian</NAME>
<GROUP_LABEL_1>G</GROUP_LABEL_1>
<GROUP_LABEL_2>A</GROUP_LABEL_2>
<GRAPH_LABEL_1>Favours experimental</GRAPH_LABEL_1>
<GRAPH_LABEL_2>Favours control</GRAPH_LABEL_2>
<DICH_DATA CI_END="1.1463249311621173" CI_START="0.7050413313089772" EFFECT_SIZE="0.8990030342436064" ESTIMABLE="YES" EVENTS_1="153" EVENTS_2="769" LOG_CI_END="0.05930773788341985" LOG_CI_START="-0.1517854228195626" LOG_EFFECT_SIZE="-0.046238842468071334" MODIFIED="2013-08-15 01:28:43 +0800" MODIFIED_BY="[Empty name]" ORDER="234" O_E="0.0" SE="0.12399716752492973" STUDY_ID="STD-Ahn-2012" TOTAL_1="315" TOTAL_2="1501" VAR="0.015375297554205487" WEIGHT="12.10418574733497"/>
<DICH_DATA CI_END="2.6169454232416607" CI_START="1.4363324351529343" EFFECT_SIZE="1.9387634183744598" ESTIMABLE="YES" EVENTS_1="143" EVENTS_2="797" LOG_CI_END="0.417794665462906" LOG_CI_START="0.15725496779183387" LOG_EFFECT_SIZE="0.28752481662736995" MODIFIED="2013-08-15 01:28:43 +0800" MODIFIED_BY="[Empty name]" ORDER="235" O_E="0.0" SE="0.15304230810429112" STUDY_ID="STD-Chu-2012" TOTAL_1="215" TOTAL_2="1575" VAR="0.02342194806988877" WEIGHT="11.034594214895613"/>
<DICH_DATA CI_END="1.0414259644280346" CI_START="0.4890187847235344" EFFECT_SIZE="0.7136363636363636" ESTIMABLE="YES" EVENTS_1="53" EVENTS_2="265" LOG_CI_END="0.01762840113615234" LOG_CI_START="-0.31067445796209736" LOG_EFFECT_SIZE="-0.14652302841297252" MODIFIED="2013-08-15 01:28:43 +0800" MODIFIED_BY="[Empty name]" ORDER="236" O_E="0.0" SE="0.19284672455967408" STUDY_ID="STD-Kim-2012" TOTAL_1="141" TOTAL_2="579" VAR="0.037189859173394804" WEIGHT="9.585345100357038"/>
<DICH_DATA CI_END="1.3034413014193234" CI_START="0.8181865117956024" EFFECT_SIZE="1.0326945781491237" ESTIMABLE="YES" EVENTS_1="166" EVENTS_2="726" LOG_CI_END="0.1150914781252277" LOG_CI_START="-0.08714768433535364" LOG_EFFECT_SIZE="0.013971896894937027" MODIFIED="2013-08-15 01:28:43 +0800" MODIFIED_BY="[Empty name]" ORDER="237" O_E="0.0" SE="0.11879628512934516" STUDY_ID="STD-Min-2011" TOTAL_1="348" TOTAL_2="1548" VAR="0.014112557360532673" WEIGHT="12.291147549823785"/>
<DICH_DATA CI_END="1.3361846941569224" CI_START="0.8984001725175067" EFFECT_SIZE="1.0956407074154515" ESTIMABLE="YES" EVENTS_1="225" EVENTS_2="879" LOG_CI_END="0.12586649265248123" LOG_CI_START="-0.046530173350122675" LOG_EFFECT_SIZE="0.03966815965117927" MODIFIED="2013-08-15 01:28:43 +0800" MODIFIED_BY="[Empty name]" ORDER="238" O_E="0.0" SE="0.10126665498718934" STUDY_ID="STD-Okubo-2010" TOTAL_1="489" TOTAL_2="2009" VAR="0.01025493541229444" WEIGHT="12.899853790360606"/>
<DICH_DATA CI_END="1.5624369016678399" CI_START="0.8811548430860032" EFFECT_SIZE="1.173349412119385" ESTIMABLE="YES" EVENTS_1="139" EVENTS_2="321" LOG_CI_END="0.1938024875772" LOG_CI_START="-0.054947767423536" LOG_EFFECT_SIZE="0.069427360076832" MODIFIED="2013-08-15 01:28:43 +0800" MODIFIED_BY="[Empty name]" ORDER="239" O_E="0.0" SE="0.14611713112105326" STUDY_ID="STD-Srivastava-2010" TOTAL_1="263" TOTAL_2="657" VAR="0.02135021600704707" WEIGHT="11.291487034034425"/>
<DICH_DATA CI_END="1.0618493990649722" CI_START="0.6369106385682894" EFFECT_SIZE="0.8223765432098765" ESTIMABLE="YES" EVENTS_1="146" EVENTS_2="432" LOG_CI_END="0.026062925603262448" LOG_CI_START="-0.19592149686262555" LOG_EFFECT_SIZE="-0.08492928562968155" MODIFIED="2013-08-15 01:28:43 +0800" MODIFIED_BY="[Empty name]" ORDER="240" O_E="0.0" SE="0.1303947485970757" STUDY_ID="STD-Umar-2012" TOTAL_1="326" TOTAL_2="870" VAR="0.01700279046169457" WEIGHT="11.871446726817767"/>
<DICH_DATA CI_END="3.0633337295480603" CI_START="1.332551235542763" EFFECT_SIZE="2.020408163265306" ESTIMABLE="YES" EVENTS_1="88" EVENTS_2="112" LOG_CI_END="0.48619431283854625" LOG_CI_START="0.12468391629952623" LOG_EFFECT_SIZE="0.3054391145690362" MODIFIED="2013-08-15 01:28:43 +0800" MODIFIED_BY="[Empty name]" ORDER="241" O_E="0.0" SE="0.21235299643234395" STUDY_ID="STD-Xiang-2012" TOTAL_1="144" TOTAL_2="256" VAR="0.04509379509379509" WEIGHT="8.913296922116716"/>
<DICH_DATA CI_END="1.4687247003365975" CI_START="0.7224828282480545" EFFECT_SIZE="1.0301108558873464" ESTIMABLE="YES" EVENTS_1="49" EVENTS_2="323" LOG_CI_END="0.16694039869745075" LOG_CI_START="-0.14117247062780036" LOG_EFFECT_SIZE="0.012883964034825187" MODIFIED="2013-08-15 01:28:43 +0800" MODIFIED_BY="[Empty name]" ORDER="242" O_E="0.0" SE="0.1809870246249535" STUDY_ID="STD-Zhou-2012" TOTAL_1="173" TOTAL_2="1165" VAR="0.03275630308259352" WEIGHT="10.008642914259084"/>
</DICH_OUTCOME>
<DICH_OUTCOME CHI2="1.1144362919872806" CI_END="1.479865706916931" CI_START="0.9743231599496579" CI_STUDY="95" CI_TOTAL="95" DF="1" EFFECT_MEASURE="OR" EFFECT_SIZE="1.2007778445093158" ESTIMABLE="YES" EVENTS_1="369" EVENTS_2="395" I2="10.26853601323553" I2_Q="0.0" ID="CMP-005.07" LOG_CI_END="0.17022230634687904" LOG_CI_START="-0.011296974019214347" LOG_EFFECT_SIZE="0.07946266616383235" METHOD="MH" MODIFIED="2013-08-15 01:29:36 +0800" MODIFIED_BY="[Empty name]" NO="7" P_CHI2="0.2911196615792717" P_Q="1.0" P_Z="0.08616119293932811" Q="0.0" RANDOM="NO" SCALE="100.0" SORT_BY="STUDY" STUDIES="2" SUBGROUPS="NO" SUBGROUP_TEST="YES" SWAP_EVENTS="NO" TAU2="0.0" TOTALS="YES" TOTAL_1="716" TOTAL_2="848" WEIGHT="100.0" Z="1.7160046412979604">
<NAME>Caucasian</NAME>
<GROUP_LABEL_1>G</GROUP_LABEL_1>
<GROUP_LABEL_2>A</GROUP_LABEL_2>
<GRAPH_LABEL_1>Favours experimental</GRAPH_LABEL_1>
<GRAPH_LABEL_2>Favours control</GRAPH_LABEL_2>
<DICH_DATA CI_END="1.9337017907545135" CI_START="0.9889540453055501" EFFECT_SIZE="1.382874617737003" ESTIMABLE="YES" EVENTS_1="102" EVENTS_2="218" LOG_CI_END="0.28638949941833264" LOG_CI_START="-0.004823888720222918" LOG_EFFECT_SIZE="0.14078280534905485" MODIFIED="2013-08-15 01:29:36 +0800" MODIFIED_BY="[Empty name]" ORDER="243" O_E="0.0" SE="0.17106018572210752" STUDY_ID="STD-Akkiz-2011" TOTAL_1="192" TOTAL_2="484" VAR="0.029261587139281918" WEIGHT="36.166556273161774"/>
<DICH_DATA CI_END="1.4342998320054412" CI_START="0.83994917693842" EFFECT_SIZE="1.0976060146409021" ESTIMABLE="YES" EVENTS_1="267" EVENTS_2="177" LOG_CI_END="0.15663994754805022" LOG_CI_START="-0.07574699113210416" LOG_EFFECT_SIZE="0.040446478207973" MODIFIED="2013-08-15 01:29:36 +0800" MODIFIED_BY="[Empty name]" ORDER="244" O_E="0.0" SE="0.13650523811462148" STUDY_ID="STD-Vinci-2012" TOTAL_1="524" TOTAL_2="364" VAR="0.018633680032729506" WEIGHT="63.83344372683823"/>
</DICH_OUTCOME>
</COMPARISON>
<COMPARISON ID="CMP-006" MODIFIED="2013-08-15 23:11:49 +0800" MODIFIED_BY="[Empty name]" NO="6">
<NAME>TT vs. CC</NAME>
<DICH_OUTCOME CHI2="3.118768267187743" CI_END="1.2401634874126468" CI_START="0.8400249012443711" CI_STUDY="95" CI_TOTAL="95" DF="6" EFFECT_MEASURE="OR" EFFECT_SIZE="1.0206704713278834" ESTIMABLE="YES" EVENTS_1="1246" EVENTS_2="313" I2="0.0" I2_Q="0.0" ID="CMP-006.01" LOG_CI_END="0.09347894080819255" LOG_CI_START="-0.07570783975629439" LOG_EFFECT_SIZE="0.008885550525949089" METHOD="MH" MODIFIED="2013-08-15 23:11:49 +0800" MODIFIED_BY="[Empty name]" NO="1" P_CHI2="0.7937994761005079" P_Q="1.0" P_Z="0.8368913727452192" Q="0.0" RANDOM="NO" SCALE="100.0" SORT_BY="STUDY" STUDIES="6" SUBGROUPS="NO" SUBGROUP_TEST="YES" SWAP_EVENTS="NO" TAU2="0.0" TOTALS="YES" TOTAL_1="2414" TOTAL_2="618" WEIGHT="99.99999999999999" Z="0.2058713920267919">
<NAME>Total</NAME>
<GROUP_LABEL_1>TT</GROUP_LABEL_1>
<GROUP_LABEL_2>CC</GROUP_LABEL_2>
<GRAPH_LABEL_1>Favours experimental</GRAPH_LABEL_1>
<GRAPH_LABEL_2>Favours control</GRAPH_LABEL_2>
<DICH_DATA CI_END="1.5863187337037616" CI_START="0.6251912629253942" EFFECT_SIZE="0.9958677685950413" ESTIMABLE="YES" EVENTS_1="241" EVENTS_2="44" LOG_CI_END="0.2003904530832525" LOG_CI_START="-0.2039870998943783" LOG_EFFECT_SIZE="-0.0017983234055628866" MODIFIED="2013-08-15 23:11:31 +0800" MODIFIED_BY="[Empty name]" ORDER="174" O_E="0.0" SE="0.23753337632023055" STUDY_ID="STD-Ahn-2012" TOTAL_1="461" TOTAL_2="84" VAR="0.05642210486608827" WEIGHT="17.725955806904434"/>
<DICH_DATA CI_END="1.300125510154323" CI_START="0.45559091018514714" EFFECT_SIZE="0.7696267696267697" ESTIMABLE="YES" EVENTS_1="345" EVENTS_2="37" LOG_CI_END="0.11398527979631738" LOG_CI_START="-0.3414249494213242" LOG_EFFECT_SIZE="-0.11371983481250339" MODIFIED="2013-08-15 23:11:36 +0800" MODIFIED_BY="[Empty name]" ORDER="179" O_E="0.0" SE="0.26751022295943444" STUDY_ID="STD-Chu-2012" TOTAL_1="660" TOTAL_2="63" VAR="0.07156171938780634" WEIGHT="16.088101136301024"/>
<DICH_DATA CI_END="3.0752430971641846" CI_START="0.6968140819754118" EFFECT_SIZE="1.463855421686747" ESTIMABLE="YES" EVENTS_1="81" EVENTS_2="14" LOG_CI_END="0.48787945233387253" LOG_CI_START="-0.15688308121735842" LOG_EFFECT_SIZE="0.1654981855582571" MODIFIED="2013-08-15 23:11:38 +0800" MODIFIED_BY="[Empty name]" ORDER="175" O_E="0.0" SE="0.378736703834008" STUDY_ID="STD-Kim-2012" TOTAL_1="164" TOTAL_2="35" VAR="0.14344149083104907" WEIGHT="5.827521155859104"/>
<DICH_DATA CI_END="1.5638151460945584" CI_START="0.6550599382415401" EFFECT_SIZE="1.0121228448275863" ESTIMABLE="YES" EVENTS_1="221" EVENTS_2="48" LOG_CI_END="0.19418541510759216" LOG_CI_START="-0.1837189600744717" LOG_EFFECT_SIZE="0.005233227516560212" MODIFIED="2013-08-15 23:11:40 +0800" MODIFIED_BY="[Empty name]" ORDER="176" O_E="0.0" SE="0.22198290063877105" STUDY_ID="STD-Min-2011" TOTAL_1="453" TOTAL_2="99" VAR="0.0492764081760025" WEIGHT="20.133577544241795"/>
<DICH_DATA CI_END="2.958018920397219" CI_START="0.7333302526112989" EFFECT_SIZE="1.4728220402084884" ESTIMABLE="YES" EVENTS_1="23" EVENTS_2="79" LOG_CI_END="0.47100094755060595" LOG_CI_START="-0.1347003983657155" LOG_EFFECT_SIZE="0.16815027459244522" MODIFIED="2013-08-15 23:11:43 +0800" MODIFIED_BY="[Empty name]" ORDER="177" O_E="0.0" SE="0.355791968861265" STUDY_ID="STD-Vinci-2012" TOTAL_1="40" TOTAL_2="165" VAR="0.12658792510617536" WEIGHT="6.538121076157325"/>
<DICH_DATA CI_END="1.6559464793787662" CI_START="0.5900111769545128" EFFECT_SIZE="0.9884467265725289" ESTIMABLE="YES" EVENTS_1="132" EVENTS_2="41" LOG_CI_END="0.21904629616499224" LOG_CI_START="-0.2291397611651574" LOG_EFFECT_SIZE="-0.005046732500082597" MODIFIED="2013-08-15 23:11:47 +0800" MODIFIED_BY="[Empty name]" ORDER="180" O_E="0.0" SE="0.26326670863249413" STUDY_ID="STD-Zhang-2012" TOTAL_1="246" TOTAL_2="76" VAR="0.06930935987418657" WEIGHT="14.486505763821759">
<FOOTNOTE>GC</FOOTNOTE>
</DICH_DATA>
<DICH_DATA CI_END="1.5616008031204618" CI_START="0.6387258512292673" EFFECT_SIZE="0.9987165775401069" ESTIMABLE="YES" EVENTS_1="203" EVENTS_2="50" LOG_CI_END="0.1935700236773138" LOG_CI_START="-0.19468550623277542" LOG_EFFECT_SIZE="-5.577412777308054E-4" MODIFIED="2013-08-15 23:11:49 +0800" MODIFIED_BY="[Empty name]" ORDER="178" O_E="0.0" SE="0.22806322016505542" STUDY_ID="STD-Zhang-2012" TOTAL_1="390" TOTAL_2="96" VAR="0.052012832392054544" WEIGHT="19.20021751671455">
<FOOTNOTE>CRC</FOOTNOTE>
</DICH_DATA>
</DICH_OUTCOME>
<DICH_OUTCOME CHI2="0.9605565685528333" CI_END="1.4244775754846333" CI_START="0.8070039741114841" CI_STUDY="95" CI_TOTAL="95" DF="2" EFFECT_MEASURE="OR" EFFECT_SIZE="1.0721749225050876" ESTIMABLE="YES" EVENTS_1="447" EVENTS_2="177" I2="0.0" I2_Q="0.0" ID="CMP-006.02" LOG_CI_END="0.15365561684686213" LOG_CI_START="-0.09312432657850173" LOG_EFFECT_SIZE="0.030265645134180213" METHOD="MH" MODIFIED="2013-08-19 20:50:49 +0800" MODIFIED_BY="[Empty name]" NO="2" P_CHI2="0.6186112639447976" P_Q="1.0" P_Z="0.6306950817804948" Q="0.0" RANDOM="NO" SCALE="100.0" SORT_BY="STUDY" STUDIES="3" SUBGROUPS="NO" SUBGROUP_TEST="YES" SWAP_EVENTS="NO" TAU2="0.0" TOTALS="YES" TOTAL_1="883" TOTAL_2="360" WEIGHT="100.0" Z="0.4807487481234777">
<NAME>CRC</NAME>
<GROUP_LABEL_1>TT</GROUP_LABEL_1>
<GROUP_LABEL_2>CC</GROUP_LABEL_2>
<GRAPH_LABEL_1>Favours experimental</GRAPH_LABEL_1>
<GRAPH_LABEL_2>Favours control</GRAPH_LABEL_2>
<DICH_DATA CI_END="1.5638151460945584" CI_START="0.6550599382415401" EFFECT_SIZE="1.0121228448275863" ESTIMABLE="YES" EVENTS_1="221" EVENTS_2="48" LOG_CI_END="0.19418541510759216" LOG_CI_START="-0.1837189600744717" LOG_EFFECT_SIZE="0.005233227516560212" MODIFIED="2013-08-19 20:50:49 +0800" MODIFIED_BY="[Empty name]" ORDER="185" O_E="0.0" SE="0.22198290063877105" STUDY_ID="STD-Min-2011" TOTAL_1="453" TOTAL_2="99" VAR="0.0492764081760025" WEIGHT="43.89085793595678"/>
<DICH_DATA CI_END="2.958018920397219" CI_START="0.7333302526112989" EFFECT_SIZE="1.4728220402084884" ESTIMABLE="YES" EVENTS_1="23" EVENTS_2="79" LOG_CI_END="0.47100094755060595" LOG_CI_START="-0.1347003983657155" LOG_EFFECT_SIZE="0.16815027459244522" MODIFIED="2013-08-19 20:50:49 +0800" MODIFIED_BY="[Empty name]" ORDER="186" O_E="0.0" SE="0.355791968861265" STUDY_ID="STD-Vinci-2012" TOTAL_1="40" TOTAL_2="165" VAR="0.12658792510617536" WEIGHT="14.252993174766283"/>
<DICH_DATA CI_END="1.5616008031204618" CI_START="0.6387258512292673" EFFECT_SIZE="0.9987165775401069" ESTIMABLE="YES" EVENTS_1="203" EVENTS_2="50" LOG_CI_END="0.1935700236773138" LOG_CI_START="-0.19468550623277542" LOG_EFFECT_SIZE="-5.577412777308054E-4" MODIFIED="2013-08-19 20:50:49 +0800" MODIFIED_BY="[Empty name]" ORDER="187" O_E="0.0" SE="0.22806322016505542" STUDY_ID="STD-Zhang-2012" TOTAL_1="390" TOTAL_2="96" VAR="0.052012832392054544" WEIGHT="41.85614888927693"/>
</DICH_OUTCOME>
<DICH_OUTCOME CHI2="4.4496806260934654E-4" CI_END="1.4023632544505742" CI_START="0.7024689109568418" CI_STUDY="95" CI_TOTAL="95" DF="1" EFFECT_MEASURE="OR" EFFECT_SIZE="0.9925303965722094" ESTIMABLE="YES" EVENTS_1="373" EVENTS_2="85" I2="0.0" I2_Q="0.0" ID="CMP-006.03" LOG_CI_END="0.14686052359456347" LOG_CI_START="-0.15337289149214972" LOG_EFFECT_SIZE="-0.0032561839487931263" METHOD="MH" MODIFIED="2013-08-19 20:52:02 +0800" MODIFIED_BY="[Empty name]" NO="3" P_CHI2="0.9831704590842151" P_Q="1.0" P_Z="0.966089261774706" Q="0.0" RANDOM="NO" SCALE="100.0" SORT_BY="STUDY" STUDIES="2" SUBGROUPS="NO" SUBGROUP_TEST="YES" SWAP_EVENTS="NO" TAU2="0.0" TOTALS="YES" TOTAL_1="707" TOTAL_2="160" WEIGHT="100.0" Z="0.042513610717372675">
<NAME>GC</NAME>
<GROUP_LABEL_1>TT</GROUP_LABEL_1>
<GROUP_LABEL_2>CC</GROUP_LABEL_2>
<GRAPH_LABEL_1>Favours experimental</GRAPH_LABEL_1>
<GRAPH_LABEL_2>Favours control</GRAPH_LABEL_2>
<DICH_DATA CI_END="1.5863187337037616" CI_START="0.6251912629253942" EFFECT_SIZE="0.9958677685950413" ESTIMABLE="YES" EVENTS_1="241" EVENTS_2="44" LOG_CI_END="0.2003904530832525" LOG_CI_START="-0.2039870998943783" LOG_EFFECT_SIZE="-0.0017983234055628866" MODIFIED="2013-08-19 20:51:56 +0800" MODIFIED_BY="[Empty name]" ORDER="188" O_E="0.0" SE="0.23753337632023055" STUDY_ID="STD-Ahn-2012" TOTAL_1="461" TOTAL_2="84" VAR="0.05642210486608827" WEIGHT="55.02825596853268"/>
<DICH_DATA CI_END="1.6559464793787662" CI_START="0.5900111769545128" EFFECT_SIZE="0.9884467265725289" ESTIMABLE="YES" EVENTS_1="132" EVENTS_2="41" LOG_CI_END="0.21904629616499224" LOG_CI_START="-0.2291397611651574" LOG_EFFECT_SIZE="-0.005046732500082597" MODIFIED="2013-08-19 20:52:02 +0800" MODIFIED_BY="[Empty name]" ORDER="189" O_E="0.0" SE="0.26326670863249413" STUDY_ID="STD-Zhang-2012" TOTAL_1="246" TOTAL_2="76" VAR="0.06930935987418657" WEIGHT="44.97174403146732">
<FOOTNOTE>GC</FOOTNOTE>
</DICH_DATA>
</DICH_OUTCOME>
<DICH_OUTCOME CHI2="1.9225520319998917" CI_END="1.457192134300053" CI_START="0.6248657453124554" CI_STUDY="95" CI_TOTAL="95" DF="1" EFFECT_MEASURE="OR" EFFECT_SIZE="0.9542271475193158" ESTIMABLE="YES" EVENTS_1="426" EVENTS_2="51" I2="47.985803070319385" I2_Q="0.0" ID="CMP-006.04" LOG_CI_END="0.16351681832111153" LOG_CI_START="-0.20421328238897718" LOG_EFFECT_SIZE="-0.02034823203393285" METHOD="MH" MODIFIED="2013-08-19 20:53:35 +0800" MODIFIED_BY="[Empty name]" NO="4" P_CHI2="0.16557585370647454" P_Q="1.0" P_Z="0.8282800363267747" Q="0.0" RANDOM="NO" SCALE="100.0" SORT_BY="STUDY" STUDIES="2" SUBGROUPS="NO" SUBGROUP_TEST="YES" SWAP_EVENTS="NO" TAU2="0.0" TOTALS="YES" TOTAL_1="824" TOTAL_2="98" WEIGHT="100.00000000000001" Z="0.21690800866483675">
<NAME>Others</NAME>
<GROUP_LABEL_1>TT</GROUP_LABEL_1>
<GROUP_LABEL_2>CC</GROUP_LABEL_2>
<GRAPH_LABEL_1>Favours experimental</GRAPH_LABEL_1>
<GRAPH_LABEL_2>Favours control</GRAPH_LABEL_2>
<DICH_DATA CI_END="1.300125510154323" CI_START="0.45559091018514714" EFFECT_SIZE="0.7696267696267697" ESTIMABLE="YES" EVENTS_1="345" EVENTS_2="37" LOG_CI_END="0.11398527979631738" LOG_CI_START="-0.3414249494213242" LOG_EFFECT_SIZE="-0.11371983481250339" MODIFIED="2013-08-19 20:53:35 +0800" MODIFIED_BY="[Empty name]" ORDER="190" O_E="0.0" SE="0.26751022295943444" STUDY_ID="STD-Chu-2012" TOTAL_1="660" TOTAL_2="63" VAR="0.07156171938780634" WEIGHT="73.4092827565121"/>
<DICH_DATA CI_END="3.0752430971641846" CI_START="0.6968140819754118" EFFECT_SIZE="1.463855421686747" ESTIMABLE="YES" EVENTS_1="81" EVENTS_2="14" LOG_CI_END="0.48787945233387253" LOG_CI_START="-0.15688308121735842" LOG_EFFECT_SIZE="0.1654981855582571" MODIFIED="2013-08-19 20:53:35 +0800" MODIFIED_BY="[Empty name]" ORDER="191" O_E="0.0" SE="0.378736703834008" STUDY_ID="STD-Kim-2012" TOTAL_1="164" TOTAL_2="35" VAR="0.14344149083104907" WEIGHT="26.59071724348792"/>
</DICH_OUTCOME>
<DICH_OUTCOME CHI2="1.9644229993508828" CI_END="1.21177256308488" CI_START="0.8072476701643911" CI_STUDY="95" CI_TOTAL="95" DF="5" EFFECT_MEASURE="OR" EFFECT_SIZE="0.9890402308902313" ESTIMABLE="YES" EVENTS_1="1223" EVENTS_2="234" I2="0.0" I2_Q="0.0" ID="CMP-006.05" LOG_CI_END="0.0834211149902407" LOG_CI_START="-0.09299319974679805" LOG_EFFECT_SIZE="-0.0047860423782786635" METHOD="MH" MODIFIED="2013-08-19 23:35:32 +0800" MODIFIED_BY="[Empty name]" NO="5" P_CHI2="0.8540456068099262" P_Q="1.0" P_Z="0.9153079047488178" Q="0.0" RANDOM="NO" SCALE="100.0" SORT_BY="STUDY" STUDIES="5" SUBGROUPS="NO" SUBGROUP_TEST="YES" SWAP_EVENTS="NO" TAU2="0.0" TOTALS="YES" TOTAL_1="2374" TOTAL_2="453" WEIGHT="100.00000000000001" Z="0.10634591307276886">
<NAME>Asian</NAME>
<GROUP_LABEL_1>TT</GROUP_LABEL_1>
<GROUP_LABEL_2>CC</GROUP_LABEL_2>
<GRAPH_LABEL_1>Favours experimental</GRAPH_LABEL_1>
<GRAPH_LABEL_2>Favours control</GRAPH_LABEL_2>
<DICH_DATA CI_END="1.5863187337037616" CI_START="0.6251912629253942" EFFECT_SIZE="0.9958677685950413" ESTIMABLE="YES" EVENTS_1="241" EVENTS_2="44" LOG_CI_END="0.2003904530832525" LOG_CI_START="-0.2039870998943783" LOG_EFFECT_SIZE="-0.0017983234055628866" MODIFIED="2013-08-19 23:35:32 +0800" MODIFIED_BY="[Empty name]" ORDER="226" O_E="0.0" SE="0.23753337632023055" STUDY_ID="STD-Ahn-2012" TOTAL_1="461" TOTAL_2="84" VAR="0.05642210486608827" WEIGHT="18.965974160810973"/>
<DICH_DATA CI_END="1.300125510154323" CI_START="0.45559091018514714" EFFECT_SIZE="0.7696267696267697" ESTIMABLE="YES" EVENTS_1="345" EVENTS_2="37" LOG_CI_END="0.11398527979631738" LOG_CI_START="-0.3414249494213242" LOG_EFFECT_SIZE="-0.11371983481250339" MODIFIED="2013-08-19 23:35:32 +0800" MODIFIED_BY="[Empty name]" ORDER="227" O_E="0.0" SE="0.26751022295943444" STUDY_ID="STD-Chu-2012" TOTAL_1="660" TOTAL_2="63" VAR="0.07156171938780634" WEIGHT="17.213543448458168"/>
<DICH_DATA CI_END="3.0752430971641846" CI_START="0.6968140819754118" EFFECT_SIZE="1.463855421686747" ESTIMABLE="YES" EVENTS_1="81" EVENTS_2="14" LOG_CI_END="0.48787945233387253" LOG_CI_START="-0.15688308121735842" LOG_EFFECT_SIZE="0.1654981855582571" MODIFIED="2013-08-19 23:35:32 +0800" MODIFIED_BY="[Empty name]" ORDER="228" O_E="0.0" SE="0.378736703834008" STUDY_ID="STD-Kim-2012" TOTAL_1="164" TOTAL_2="35" VAR="0.14344149083104907" WEIGHT="6.2351851075106834"/>
<DICH_DATA CI_END="1.5638151460945584" CI_START="0.6550599382415401" EFFECT_SIZE="1.0121228448275863" ESTIMABLE="YES" EVENTS_1="221" EVENTS_2="48" LOG_CI_END="0.19418541510759216" LOG_CI_START="-0.1837189600744717" LOG_EFFECT_SIZE="0.005233227516560212" MODIFIED="2013-08-19 23:35:32 +0800" MODIFIED_BY="[Empty name]" ORDER="229" O_E="0.0" SE="0.22198290063877105" STUDY_ID="STD-Min-2011" TOTAL_1="453" TOTAL_2="99" VAR="0.0492764081760025" WEIGHT="21.542020956637973"/>
<DICH_DATA CI_END="1.5616008031204618" CI_START="0.6387258512292673" EFFECT_SIZE="0.9987165775401069" ESTIMABLE="YES" EVENTS_1="203" EVENTS_2="50" LOG_CI_END="0.1935700236773138" LOG_CI_START="-0.19468550623277542" LOG_EFFECT_SIZE="-5.577412777308054E-4" MODIFIED="2013-08-19 23:35:32 +0800" MODIFIED_BY="[Empty name]" ORDER="230" O_E="0.0" SE="0.22806322016505542" STUDY_ID="STD-Zhang-2012" TOTAL_1="390" TOTAL_2="96" VAR="0.052012832392054544" WEIGHT="20.543367774961848">
<FOOTNOTE>CRC</FOOTNOTE>
</DICH_DATA>
<DICH_DATA CI_END="1.6559464793787662" CI_START="0.5900111769545128" EFFECT_SIZE="0.9884467265725289" ESTIMABLE="YES" EVENTS_1="132" EVENTS_2="41" LOG_CI_END="0.21904629616499224" LOG_CI_START="-0.2291397611651574" LOG_EFFECT_SIZE="-0.005046732500082597" MODIFIED="2013-08-19 23:35:32 +0800" MODIFIED_BY="[Empty name]" ORDER="231" O_E="0.0" SE="0.26326670863249413" STUDY_ID="STD-Zhang-2012" TOTAL_1="246" TOTAL_2="76" VAR="0.06930935987418657" WEIGHT="15.499908551620365">
<FOOTNOTE>GC</FOOTNOTE>
</DICH_DATA>
</DICH_OUTCOME>
</COMPARISON>
<COMPARISON ID="CMP-007" MODIFIED="2013-08-16 16:48:11 +0800" MODIFIED_BY="[Empty name]" NO="7">
<NAME>TC vs. CC</NAME>
<DICH_OUTCOME CHI2="0.7437291167091811" CI_END="1.004152825088105" CI_START="0.6870018832597973" CI_STUDY="95" CI_TOTAL="95" DF="6" EFFECT_MEASURE="OR" EFFECT_SIZE="0.8305750308769064" ESTIMABLE="YES" EVENTS_1="854" EVENTS_2="313" I2="0.0" I2_Q="0.0" ID="CMP-007.01" LOG_CI_END="0.0017998144440547687" LOG_CI_START="-0.16304207241902757" LOG_EFFECT_SIZE="-0.08062112898748638" METHOD="MH" MODIFIED="2013-08-16 16:48:11 +0800" MODIFIED_BY="[Empty name]" NO="1" P_CHI2="0.9934982781140675" P_Q="1.0" P_Z="0.0552170327960404" Q="0.0" RANDOM="NO" SCALE="100.0" SORT_BY="STUDY" STUDIES="6" SUBGROUPS="NO" SUBGROUP_TEST="YES" SWAP_EVENTS="NO" TAU2="0.0" TOTALS="YES" TOTAL_1="1838" TOTAL_2="618" WEIGHT="100.0" Z="1.9171645291791446">
<NAME>Total</NAME>
<GROUP_LABEL_1>TC</GROUP_LABEL_1>
<GROUP_LABEL_2>CC</GROUP_LABEL_2>
<GRAPH_LABEL_1>Favours experimental</GRAPH_LABEL_1>
<GRAPH_LABEL_2>Favours control</GRAPH_LABEL_2>
<DICH_DATA CI_END="1.37596612412894" CI_START="0.5320457892330973" EFFECT_SIZE="0.8556149732620321" ESTIMABLE="YES" EVENTS_1="176" EVENTS_2="44" LOG_CI_END="0.1386077418319247" LOG_CI_START="-0.2740509895930731" LOG_EFFECT_SIZE="-0.0677216238805742" MODIFIED="2013-08-15 23:12:08 +0800" MODIFIED_BY="[Empty name]" ORDER="199" O_E="0.0" SE="0.24239778153270836" STUDY_ID="STD-Ahn-2012" TOTAL_1="363" TOTAL_2="84" VAR="0.05875668449197861" WEIGHT="15.740342760163834"/>
<DICH_DATA CI_END="1.319975542230011" CI_START="0.4105670911575578" EFFECT_SIZE="0.7361647361647362" ESTIMABLE="YES" EVENTS_1="88" EVENTS_2="37" LOG_CI_END="0.12056588425664426" LOG_CI_START="-0.38661586427242434" LOG_EFFECT_SIZE="-0.13302499000789003" MODIFIED="2013-08-15 23:12:10 +0800" MODIFIED_BY="[Empty name]" ORDER="200" O_E="0.0" SE="0.29792106967612036" STUDY_ID="STD-Chu-2012" TOTAL_1="172" TOTAL_2="63" VAR="0.08875696375696376" WEIGHT="11.309426260340597"/>
<DICH_DATA CI_END="2.087407099452254" CI_START="0.46923655897122324" EFFECT_SIZE="0.9896907216494846" ESTIMABLE="YES" EVENTS_1="64" EVENTS_2="14" LOG_CI_END="0.3196071562068746" LOG_CI_START="-0.32860815866022747" LOG_EFFECT_SIZE="-0.004500501226676422" MODIFIED="2013-08-15 23:13:08 +0800" MODIFIED_BY="[Empty name]" ORDER="201" O_E="0.0" SE="0.38076488467049385" STUDY_ID="STD-Kim-2012" TOTAL_1="161" TOTAL_2="35" VAR="0.1449818973981345" WEIGHT="5.9247649293175195"/>
<DICH_DATA CI_END="1.3348705585351972" CI_START="0.552429708507342" EFFECT_SIZE="0.8587328767123288" ESTIMABLE="YES" EVENTS_1="177" EVENTS_2="48" LOG_CI_END="0.12543915451002888" LOG_CI_START="-0.25772297402195393" LOG_EFFECT_SIZE="-0.06614190975596256" MODIFIED="2013-08-15 23:13:02 +0800" MODIFIED_BY="[Empty name]" ORDER="202" O_E="0.0" SE="0.22507133098281226" STUDY_ID="STD-Min-2011" TOTAL_1="396" TOTAL_2="99" VAR="0.05065710403037463" WEIGHT="18.15965438129336"/>
<DICH_DATA CI_END="1.3323240188050396" CI_START="0.5319445000462497" EFFECT_SIZE="0.8418565400843881" ESTIMABLE="YES" EVENTS_1="58" EVENTS_2="79" LOG_CI_END="0.12460985731648946" LOG_CI_START="-0.2741336770677625" LOG_EFFECT_SIZE="-0.0747619098756365" MODIFIED="2013-08-15 23:13:11 +0800" MODIFIED_BY="[Empty name]" ORDER="203" O_E="0.0" SE="0.23422392590963806" STUDY_ID="STD-Vinci-2012" TOTAL_1="133" TOTAL_2="165" VAR="0.05486084746852361" WEIGHT="17.001980588351493"/>
<DICH_DATA CI_END="1.2121233837526644" CI_START="0.42589427402586" EFFECT_SIZE="0.7184959349593496" ESTIMABLE="YES" EVENTS_1="101" EVENTS_2="41" LOG_CI_END="0.08354682952961197" LOG_CI_START="-0.3706981987984962" LOG_EFFECT_SIZE="-0.14357568463444212" MODIFIED="2013-08-15 23:13:16 +0800" MODIFIED_BY="[Empty name]" ORDER="204" O_E="0.0" SE="0.2668257781890851" STUDY_ID="STD-Zhang-2012" TOTAL_1="221" TOTAL_2="76" VAR="0.07119599590621083" WEIGHT="14.165636028025641">
<FOOTNOTE>GC</FOOTNOTE>
</DICH_DATA>
<DICH_DATA CI_END="1.3527132089021208" CI_START="0.5535723463841361" EFFECT_SIZE="0.8653465346534653" ESTIMABLE="YES" EVENTS_1="190" EVENTS_2="50" LOG_CI_END="0.13120573082263648" LOG_CI_START="-0.2568256131191156" LOG_EFFECT_SIZE="-0.06280994114823954" MODIFIED="2013-08-16 16:48:11 +0800" MODIFIED_BY="[Empty name]" ORDER="205" O_E="0.0" SE="0.2279315322175157" STUDY_ID="STD-Zhang-2012" TOTAL_1="392" TOTAL_2="96" VAR="0.0519527833790244" WEIGHT="17.698195052507547">
<FOOTNOTE>CRC</FOOTNOTE>
</DICH_DATA>
</DICH_OUTCOME>
<DICH_OUTCOME CHI2="0.007512685776681002" CI_END="1.108554618021248" CI_START="0.6602407000948114" CI_STUDY="95" CI_TOTAL="95" DF="2" EFFECT_MEASURE="OR" EFFECT_SIZE="0.855519068808922" ESTIMABLE="YES" EVENTS_1="425" EVENTS_2="177" I2="0.0" I2_Q="0.0" ID="CMP-007.02" LOG_CI_END="0.04475709548468482" LOG_CI_START="-0.18029770738866532" LOG_EFFECT_SIZE="-0.06777030595199023" METHOD="MH" MODIFIED="2013-08-19 22:40:32 +0800" MODIFIED_BY="[Empty name]" NO="2" P_CHI2="0.9962507033504306" P_Q="1.0" P_Z="0.23784113258452622" Q="0.0" RANDOM="NO" SCALE="100.0" SORT_BY="STUDY" STUDIES="3" SUBGROUPS="NO" SUBGROUP_TEST="YES" SWAP_EVENTS="NO" TAU2="0.0" TOTALS="YES" TOTAL_1="921" TOTAL_2="360" WEIGHT="99.99999999999999" Z="1.1804001264697301">
<NAME>CRC</NAME>
<GROUP_LABEL_1>TC</GROUP_LABEL_1>
<GROUP_LABEL_2>CC</GROUP_LABEL_2>
<GRAPH_LABEL_1>Favours experimental</GRAPH_LABEL_1>
<GRAPH_LABEL_2>Favours control</GRAPH_LABEL_2>
<DICH_DATA CI_END="1.3348705585351972" CI_START="0.552429708507342" EFFECT_SIZE="0.8587328767123288" ESTIMABLE="YES" EVENTS_1="177" EVENTS_2="48" LOG_CI_END="0.12543915451002888" LOG_CI_START="-0.25772297402195393" LOG_EFFECT_SIZE="-0.06614190975596256" MODIFIED="2013-08-19 22:40:32 +0800" MODIFIED_BY="[Empty name]" ORDER="213" O_E="0.0" SE="0.22507133098281226" STUDY_ID="STD-Min-2011" TOTAL_1="396" TOTAL_2="99" VAR="0.05065710403037463" WEIGHT="34.35435636793203"/>
<DICH_DATA CI_END="1.3323240188050396" CI_START="0.5319445000462497" EFFECT_SIZE="0.8418565400843881" ESTIMABLE="YES" EVENTS_1="58" EVENTS_2="79" LOG_CI_END="0.12460985731648946" LOG_CI_START="-0.2741336770677625" LOG_EFFECT_SIZE="-0.0747619098756365" MODIFIED="2013-08-19 22:40:32 +0800" MODIFIED_BY="[Empty name]" ORDER="214" O_E="0.0" SE="0.23422392590963806" STUDY_ID="STD-Vinci-2012" TOTAL_1="133" TOTAL_2="165" VAR="0.05486084746852361" WEIGHT="32.16427404557739"/>
<DICH_DATA CI_END="1.3527132089021208" CI_START="0.5535723463841361" EFFECT_SIZE="0.8653465346534653" ESTIMABLE="YES" EVENTS_1="190" EVENTS_2="50" LOG_CI_END="0.13120573082263648" LOG_CI_START="-0.2568256131191156" LOG_EFFECT_SIZE="-0.06280994114823954" MODIFIED="2013-08-19 22:40:32 +0800" MODIFIED_BY="[Empty name]" ORDER="215" O_E="0.0" SE="0.2279315322175157" STUDY_ID="STD-Zhang-2012" TOTAL_1="392" TOTAL_2="96" VAR="0.0519527833790244" WEIGHT="33.48136958649057">
<FOOTNOTE>CRC</FOOTNOTE>
</DICH_DATA>
</DICH_OUTCOME>
<DICH_OUTCOME CHI2="0.2347490496815111" CI_END="1.1237063961058429" CI_START="0.5563302760648836" CI_STUDY="95" CI_TOTAL="95" DF="1" EFFECT_MEASURE="OR" EFFECT_SIZE="0.7906654725997835" ESTIMABLE="YES" EVENTS_1="277" EVENTS_2="85" I2="0.0" I2_Q="0.0" ID="CMP-007.03" LOG_CI_END="0.05065285286317345" LOG_CI_START="-0.2546673046643804" LOG_EFFECT_SIZE="-0.1020072259006035" METHOD="MH" MODIFIED="2013-08-19 23:12:44 +0800" MODIFIED_BY="[Empty name]" NO="3" P_CHI2="0.6280246451045638" P_Q="1.0" P_Z="0.1903160018939686" Q="0.0" RANDOM="NO" SCALE="100.0" SORT_BY="STUDY" STUDIES="2" SUBGROUPS="NO" SUBGROUP_TEST="YES" SWAP_EVENTS="NO" TAU2="0.0" TOTALS="YES" TOTAL_1="584" TOTAL_2="160" WEIGHT="100.0" Z="1.3096448694841343">
<NAME>GC</NAME>
<GROUP_LABEL_1>TC</GROUP_LABEL_1>
<GROUP_LABEL_2>CC</GROUP_LABEL_2>
<GRAPH_LABEL_1>Favours experimental</GRAPH_LABEL_1>
<GRAPH_LABEL_2>Favours control</GRAPH_LABEL_2>
<DICH_DATA CI_END="1.37596612412894" CI_START="0.5320457892330973" EFFECT_SIZE="0.8556149732620321" ESTIMABLE="YES" EVENTS_1="176" EVENTS_2="44" LOG_CI_END="0.1386077418319247" LOG_CI_START="-0.2740509895930731" LOG_EFFECT_SIZE="-0.0677216238805742" MODIFIED="2013-08-19 23:12:44 +0800" MODIFIED_BY="[Empty name]" ORDER="216" O_E="0.0" SE="0.24239778153270836" STUDY_ID="STD-Ahn-2012" TOTAL_1="363" TOTAL_2="84" VAR="0.05875668449197861" WEIGHT="52.63276240395128"/>
<DICH_DATA CI_END="1.2121233837526644" CI_START="0.42589427402586" EFFECT_SIZE="0.7184959349593496" ESTIMABLE="YES" EVENTS_1="101" EVENTS_2="41" LOG_CI_END="0.08354682952961197" LOG_CI_START="-0.3706981987984962" LOG_EFFECT_SIZE="-0.14357568463444212" MODIFIED="2013-08-19 23:12:44 +0800" MODIFIED_BY="[Empty name]" ORDER="217" O_E="0.0" SE="0.2668257781890851" STUDY_ID="STD-Zhang-2012" TOTAL_1="221" TOTAL_2="76" VAR="0.07119599590621083" WEIGHT="47.367237596048724">
<FOOTNOTE>GC</FOOTNOTE>
</DICH_DATA>
</DICH_OUTCOME>
<DICH_OUTCOME CHI2="0.3746943358657423" CI_END="1.3014347439520624" CI_START="0.5208550213187347" CI_STUDY="95" CI_TOTAL="95" DF="1" EFFECT_MEASURE="OR" EFFECT_SIZE="0.8233218212255118" ESTIMABLE="YES" EVENTS_1="152" EVENTS_2="51" I2="0.0" I2_Q="0.0" ID="CMP-007.04" LOG_CI_END="0.11442239676178655" LOG_CI_START="-0.2832831446530892" LOG_EFFECT_SIZE="-0.0844303739456513" METHOD="MH" MODIFIED="2013-08-19 23:29:40 +0800" MODIFIED_BY="[Empty name]" NO="4" P_CHI2="0.5404568025220946" P_Q="1.0" P_Z="0.4053096483650801" Q="0.0" RANDOM="NO" SCALE="100.0" SORT_BY="STUDY" STUDIES="2" SUBGROUPS="NO" SUBGROUP_TEST="YES" SWAP_EVENTS="NO" TAU2="0.0" TOTALS="YES" TOTAL_1="333" TOTAL_2="98" WEIGHT="100.0" Z="0.8321759437699195">
<NAME>Others</NAME>
<GROUP_LABEL_1>TC</GROUP_LABEL_1>
<GROUP_LABEL_2>CC</GROUP_LABEL_2>
<GRAPH_LABEL_1>Favours experimental</GRAPH_LABEL_1>
<GRAPH_LABEL_2>Favours control</GRAPH_LABEL_2>
<DICH_DATA CI_END="1.319975542230011" CI_START="0.4105670911575578" EFFECT_SIZE="0.7361647361647362" ESTIMABLE="YES" EVENTS_1="88" EVENTS_2="37" LOG_CI_END="0.12056588425664426" LOG_CI_START="-0.38661586427242434" LOG_EFFECT_SIZE="-0.13302499000789003" MODIFIED="2013-08-19 23:29:40 +0800" MODIFIED_BY="[Empty name]" ORDER="218" O_E="0.0" SE="0.29792106967612036" STUDY_ID="STD-Chu-2012" TOTAL_1="172" TOTAL_2="63" VAR="0.08875696375696376" WEIGHT="65.62203085647066"/>
<DICH_DATA CI_END="2.087407099452254" CI_START="0.46923655897122324" EFFECT_SIZE="0.9896907216494846" ESTIMABLE="YES" EVENTS_1="64" EVENTS_2="14" LOG_CI_END="0.3196071562068746" LOG_CI_START="-0.32860815866022747" LOG_EFFECT_SIZE="-0.004500501226676422" MODIFIED="2013-08-19 23:29:40 +0800" MODIFIED_BY="[Empty name]" ORDER="219" O_E="0.0" SE="0.38076488467049385" STUDY_ID="STD-Kim-2012" TOTAL_1="161" TOTAL_2="35" VAR="0.1449818973981345" WEIGHT="34.37796914352934"/>
</DICH_OUTCOME>
<DICH_OUTCOME CHI2="0.7397947974307847" CI_END="1.0202007510042428" CI_START="0.672437569368435" CI_STUDY="95" CI_TOTAL="95" DF="5" EFFECT_MEASURE="OR" EFFECT_SIZE="0.8282640359650689" ESTIMABLE="YES" EVENTS_1="796" EVENTS_2="234" I2="0.0" I2_Q="0.0" ID="CMP-007.05" LOG_CI_END="0.008685638894127608" LOG_CI_START="-0.17234803034024684" LOG_EFFECT_SIZE="-0.08183119572305962" METHOD="MH" MODIFIED="2013-08-19 23:36:24 +0800" MODIFIED_BY="[Empty name]" NO="5" P_CHI2="0.9807134705142394" P_Q="1.0" P_Z="0.0764122274681699" Q="0.0" RANDOM="NO" SCALE="100.0" SORT_BY="STUDY" STUDIES="5" SUBGROUPS="NO" SUBGROUP_TEST="YES" SWAP_EVENTS="NO" TAU2="0.0" TOTALS="YES" TOTAL_1="1705" TOTAL_2="453" WEIGHT="100.00000000000001" Z="1.7718935610966566">
<NAME>Asian</NAME>
<GROUP_LABEL_1>TC</GROUP_LABEL_1>
<GROUP_LABEL_2>CC</GROUP_LABEL_2>
<GRAPH_LABEL_1>Favours experimental</GRAPH_LABEL_1>
<GRAPH_LABEL_2>Favours control</GRAPH_LABEL_2>
<DICH_DATA CI_END="1.37596612412894" CI_START="0.5320457892330973" EFFECT_SIZE="0.8556149732620321" ESTIMABLE="YES" EVENTS_1="176" EVENTS_2="44" LOG_CI_END="0.1386077418319247" LOG_CI_START="-0.2740509895930731" LOG_EFFECT_SIZE="-0.0677216238805742" MODIFIED="2013-08-19 23:36:24 +0800" MODIFIED_BY="[Empty name]" ORDER="220" O_E="0.0" SE="0.24239778153270836" STUDY_ID="STD-Ahn-2012" TOTAL_1="363" TOTAL_2="84" VAR="0.05875668449197861" WEIGHT="18.96472093158735"/>
<DICH_DATA CI_END="1.319975542230011" CI_START="0.4105670911575578" EFFECT_SIZE="0.7361647361647362" ESTIMABLE="YES" EVENTS_1="88" EVENTS_2="37" LOG_CI_END="0.12056588425664426" LOG_CI_START="-0.38661586427242434" LOG_EFFECT_SIZE="-0.13302499000789003" MODIFIED="2013-08-19 23:36:24 +0800" MODIFIED_BY="[Empty name]" ORDER="221" O_E="0.0" SE="0.29792106967612036" STUDY_ID="STD-Chu-2012" TOTAL_1="172" TOTAL_2="63" VAR="0.08875696375696376" WEIGHT="13.626139925398457"/>
<DICH_DATA CI_END="2.087407099452254" CI_START="0.46923655897122324" EFFECT_SIZE="0.9896907216494846" ESTIMABLE="YES" EVENTS_1="64" EVENTS_2="14" LOG_CI_END="0.3196071562068746" LOG_CI_START="-0.32860815866022747" LOG_EFFECT_SIZE="-0.004500501226676422" MODIFIED="2013-08-19 23:36:24 +0800" MODIFIED_BY="[Empty name]" ORDER="222" O_E="0.0" SE="0.38076488467049385" STUDY_ID="STD-Kim-2012" TOTAL_1="161" TOTAL_2="35" VAR="0.1449818973981345" WEIGHT="7.138441340307452"/>
<DICH_DATA CI_END="1.3348705585351972" CI_START="0.552429708507342" EFFECT_SIZE="0.8587328767123288" ESTIMABLE="YES" EVENTS_1="177" EVENTS_2="48" LOG_CI_END="0.12543915451002888" LOG_CI_START="-0.25772297402195393" LOG_EFFECT_SIZE="-0.06614190975596256" MODIFIED="2013-08-19 23:36:24 +0800" MODIFIED_BY="[Empty name]" ORDER="223" O_E="0.0" SE="0.22507133098281226" STUDY_ID="STD-Min-2011" TOTAL_1="396" TOTAL_2="99" VAR="0.05065710403037463" WEIGHT="21.879623766955476"/>
<DICH_DATA CI_END="1.3527132089021208" CI_START="0.5535723463841361" EFFECT_SIZE="0.8653465346534653" ESTIMABLE="YES" EVENTS_1="190" EVENTS_2="50" LOG_CI_END="0.13120573082263648" LOG_CI_START="-0.2568256131191156" LOG_EFFECT_SIZE="-0.06280994114823954" MODIFIED="2013-08-19 23:36:24 +0800" MODIFIED_BY="[Empty name]" ORDER="224" O_E="0.0" SE="0.2279315322175157" STUDY_ID="STD-Zhang-2012" TOTAL_1="392" TOTAL_2="96" VAR="0.0519527833790244" WEIGHT="21.32363540475481"/>
<DICH_DATA CI_END="1.2121233837526644" CI_START="0.42589427402586" EFFECT_SIZE="0.7184959349593496" ESTIMABLE="YES" EVENTS_1="101" EVENTS_2="41" LOG_CI_END="0.08354682952961197" LOG_CI_START="-0.3706981987984962" LOG_EFFECT_SIZE="-0.14357568463444212" MODIFIED="2013-08-19 23:36:24 +0800" MODIFIED_BY="[Empty name]" ORDER="225" O_E="0.0" SE="0.2668257781890851" STUDY_ID="STD-Zhang-2012" TOTAL_1="221" TOTAL_2="76" VAR="0.07119599590621083" WEIGHT="17.067438630996467"/>
</DICH_OUTCOME>
</COMPARISON>
<COMPARISON ID="CMP-008" MODIFIED="2013-08-15 23:13:52 +0800" MODIFIED_BY="[Empty name]" NO="8">
<NAME>T vs. C</NAME>
<DICH_OUTCOME CHI2="2.990474258135719" CI_END="1.1604210246958853" CI_START="0.9722496377299907" CI_STUDY="95" CI_TOTAL="95" DF="6" EFFECT_MEASURE="OR" EFFECT_SIZE="1.0621765017523401" ESTIMABLE="YES" EVENTS_1="3346" EVENTS_2="1480" I2="0.0" I2_Q="0.0" ID="CMP-008.01" LOG_CI_END="0.06461558881960316" LOG_CI_START="-0.012222210002971447" LOG_EFFECT_SIZE="0.026196689408315845" METHOD="MH" MODIFIED="2013-08-15 23:13:52 +0800" MODIFIED_BY="[Empty name]" NO="1" P_CHI2="0.810041526599625" P_Q="1.0" P_Z="0.18140538193029246" Q="0.0" RANDOM="NO" SCALE="100.0" SORT_BY="STUDY" STUDIES="6" SUBGROUPS="NO" SUBGROUP_TEST="YES" SWAP_EVENTS="NO" TAU2="0.0" TOTALS="YES" TOTAL_1="6666" TOTAL_2="3074" WEIGHT="99.99999999999999" Z="1.3364403598557053">
<NAME>Total</NAME>
<GROUP_LABEL_1>T</GROUP_LABEL_1>
<GROUP_LABEL_2>C</GROUP_LABEL_2>
<GRAPH_LABEL_1>Favours experimental</GRAPH_LABEL_1>
<GRAPH_LABEL_2>Favours control</GRAPH_LABEL_2>
<DICH_DATA CI_END="1.2992712566850846" CI_START="0.8670248473506008" EFFECT_SIZE="1.0613672611280267" ESTIMABLE="YES" EVENTS_1="658" EVENTS_2="264" LOG_CI_END="0.11369983081374894" LOG_CI_START="-0.06196845625778253" LOG_EFFECT_SIZE="0.02586568727798322" MODIFIED="2013-08-15 23:13:39 +0800" MODIFIED_BY="[Empty name]" ORDER="239" O_E="0.0" SE="0.10318842139786288" STUDY_ID="STD-Ahn-2012" TOTAL_1="1285" TOTAL_2="531" VAR="0.010647850310582926" WEIGHT="19.136559838040988"/>
<DICH_DATA CI_END="1.1740446763248258" CI_START="0.7127314690269287" EFFECT_SIZE="0.914756025867137" ESTIMABLE="YES" EVENTS_1="778" EVENTS_2="162" LOG_CI_END="0.06968462358295038" LOG_CI_START="-0.14707406550074817" LOG_EFFECT_SIZE="-0.03869472095889888" MODIFIED="2013-08-15 23:13:40 +0800" MODIFIED_BY="[Empty name]" ORDER="240" O_E="0.0" SE="0.1273251269405802" STUDY_ID="STD-Chu-2012" TOTAL_1="1492" TOTAL_2="298" VAR="0.016211687950434865" WEIGHT="13.56651937999279"/>
<DICH_DATA CI_END="1.7840104490988367" CI_START="0.9448479679506951" EFFECT_SIZE="1.2983137708712185" ESTIMABLE="YES" EVENTS_1="226" EVENTS_2="92" LOG_CI_END="0.2513973937467612" LOG_CI_START="-0.024638066614395358" LOG_EFFECT_SIZE="0.11337966356618288" MODIFIED="2013-08-15 23:13:43 +0800" MODIFIED_BY="[Empty name]" ORDER="241" O_E="0.0" SE="0.1621445958137091" STUDY_ID="STD-Kim-2012" TOTAL_1="489" TOTAL_2="231" VAR="0.02629086995159109" WEIGHT="7.055362356819217"/>
<DICH_DATA CI_END="1.2945700906153288" CI_START="0.8772009481482701" EFFECT_SIZE="1.065644458030988" ESTIMABLE="YES" EVENTS_1="619" EVENTS_2="273" LOG_CI_END="0.11212556897978636" LOG_CI_START="-0.0569009075743834" LOG_EFFECT_SIZE="0.02761233070270146" MODIFIED="2013-08-15 23:13:46 +0800" MODIFIED_BY="[Empty name]" ORDER="242" O_E="0.0" SE="0.0992869890224723" STUDY_ID="STD-Min-2011" TOTAL_1="1302" TOTAL_2="594" VAR="0.009857906189148535" WEIGHT="20.646824295000446"/>
<DICH_DATA CI_END="1.5098140631367891" CI_START="0.7884544717804001" EFFECT_SIZE="1.091063540604825" ESTIMABLE="YES" EVENTS_1="104" EVENTS_2="216" LOG_CI_END="0.1789234662826909" LOG_CI_START="-0.10322337934890778" LOG_EFFECT_SIZE="0.03785004346689156" MODIFIED="2013-08-15 23:13:48 +0800" MODIFIED_BY="[Empty name]" ORDER="243" O_E="0.0" SE="0.16573445377341178" STUDY_ID="STD-Vinci-2012" TOTAL_1="213" TOTAL_2="463" VAR="0.027467909167571167" WEIGHT="7.31209453154546"/>
<DICH_DATA CI_END="1.3990286890601198" CI_START="0.8476286803327406" EFFECT_SIZE="1.0889705420513787" ESTIMABLE="YES" EVENTS_1="365" EVENTS_2="183" LOG_CI_END="0.1458266204051588" LOG_CI_START="-0.07179435694057225" LOG_EFFECT_SIZE="0.037016131732293275" MODIFIED="2013-08-15 23:13:50 +0800" MODIFIED_BY="[Empty name]" ORDER="245" O_E="0.0" SE="0.12783163933409383" STUDY_ID="STD-Zhang-2012" TOTAL_1="713" TOTAL_2="373" VAR="0.016340928014841848" WEIGHT="12.31143715818993">
<FOOTNOTE>CRC</FOOTNOTE>
</DICH_DATA>
<DICH_DATA CI_END="1.2794044262515" CI_START="0.8600790492696444" EFFECT_SIZE="1.0489942528735632" ESTIMABLE="YES" EVENTS_1="596" EVENTS_2="290" LOG_CI_END="0.1070078488774613" LOG_CI_START="-0.06546163121701012" LOG_EFFECT_SIZE="0.020773108830225574" MODIFIED="2013-08-15 23:13:52 +0800" MODIFIED_BY="[Empty name]" ORDER="244" O_E="0.0" SE="0.1013094263451879" STUDY_ID="STD-Zhang-2012" TOTAL_1="1172" TOTAL_2="584" VAR="0.010263599866391053" WEIGHT="19.971202440411165">
<FOOTNOTE>CRC</FOOTNOTE>
</DICH_DATA>
</DICH_OUTCOME>
<DICH_OUTCOME CHI2="0.04245036693898792" CI_END="1.2074151465962328" CI_START="0.9351266638553178" CI_STUDY="95" CI_TOTAL="95" DF="2" EFFECT_MEASURE="OR" EFFECT_SIZE="1.062584630947067" ESTIMABLE="YES" EVENTS_1="1319" EVENTS_2="779" I2="0.0" I2_Q="0.0" ID="CMP-008.02" LOG_CI_END="0.08185661962239327" LOG_CI_START="-0.029129559514955508" LOG_EFFECT_SIZE="0.026363530053718855" METHOD="MH" MODIFIED="2013-08-19 23:53:38 +0800" MODIFIED_BY="[Empty name]" NO="2" P_CHI2="0.9789984937849241" P_Q="1.0" P_Z="0.3517836400723461" Q="0.0" RANDOM="NO" SCALE="100.0" SORT_BY="STUDY" STUDIES="3" SUBGROUPS="NO" SUBGROUP_TEST="YES" SWAP_EVENTS="NO" TAU2="0.0" TOTALS="YES" TOTAL_1="2687" TOTAL_2="1641" WEIGHT="100.0" Z="0.9311352064239125">
<NAME>CRC</NAME>
<GROUP_LABEL_1>T</GROUP_LABEL_1>
<GROUP_LABEL_2>C</GROUP_LABEL_2>
<GRAPH_LABEL_1>Favours experimental</GRAPH_LABEL_1>
<GRAPH_LABEL_2>Favours control</GRAPH_LABEL_2>
<DICH_DATA CI_END="1.2945700906153288" CI_START="0.8772009481482701" EFFECT_SIZE="1.065644458030988" ESTIMABLE="YES" EVENTS_1="619" EVENTS_2="273" LOG_CI_END="0.11212556897978636" LOG_CI_START="-0.0569009075743834" LOG_EFFECT_SIZE="0.02761233070270146" MODIFIED="2013-08-19 23:53:38 +0800" MODIFIED_BY="[Empty name]" ORDER="252" O_E="0.0" SE="0.0992869890224723" STUDY_ID="STD-Min-2011" TOTAL_1="1302" TOTAL_2="594" VAR="0.009857906189148535" WEIGHT="43.07692897333503"/>
<DICH_DATA CI_END="1.5098140631367891" CI_START="0.7884544717804001" EFFECT_SIZE="1.091063540604825" ESTIMABLE="YES" EVENTS_1="104" EVENTS_2="216" LOG_CI_END="0.1789234662826909" LOG_CI_START="-0.10322337934890778" LOG_EFFECT_SIZE="0.03785004346689156" MODIFIED="2013-08-19 23:53:38 +0800" MODIFIED_BY="[Empty name]" ORDER="253" O_E="0.0" SE="0.16573445377341178" STUDY_ID="STD-Vinci-2012" TOTAL_1="213" TOTAL_2="463" VAR="0.027467909167571167" WEIGHT="15.255739685737876"/>
<DICH_DATA CI_END="1.2794044262515" CI_START="0.8600790492696444" EFFECT_SIZE="1.0489942528735632" ESTIMABLE="YES" EVENTS_1="596" EVENTS_2="290" LOG_CI_END="0.1070078488774613" LOG_CI_START="-0.06546163121701012" LOG_EFFECT_SIZE="0.020773108830225574" MODIFIED="2013-08-19 23:53:38 +0800" MODIFIED_BY="[Empty name]" ORDER="254" O_E="0.0" SE="0.1013094263451879" STUDY_ID="STD-Zhang-2012" TOTAL_1="1172" TOTAL_2="584" VAR="0.010263599866391053" WEIGHT="41.667331340927085">
<FOOTNOTE>CRC</FOOTNOTE>
</DICH_DATA>
</DICH_OUTCOME>
<DICH_OUTCOME CHI2="0.02442488396379036" CI_END="1.254901467379908" CI_START="0.9160528899212081" CI_STUDY="95" CI_TOTAL="95" DF="1" EFFECT_MEASURE="OR" EFFECT_SIZE="1.0721735474071954" ESTIMABLE="YES" EVENTS_1="1023" EVENTS_2="447" I2="0.0" I2_Q="0.0" ID="CMP-008.03" LOG_CI_END="0.0986096271293024" LOG_CI_START="-0.03807945085418526" LOG_EFFECT_SIZE="0.030265088137558585" METHOD="MH" MODIFIED="2013-08-19 23:54:34 +0800" MODIFIED_BY="[Empty name]" NO="3" P_CHI2="0.875808692156156" P_Q="1.0" P_Z="0.38543100538114694" Q="0.0" RANDOM="NO" SCALE="100.0" SORT_BY="STUDY" STUDIES="2" SUBGROUPS="NO" SUBGROUP_TEST="YES" SWAP_EVENTS="NO" TAU2="0.0" TOTALS="YES" TOTAL_1="1998" TOTAL_2="904" WEIGHT="100.0" Z="0.8679330289390207">
<NAME>GC</NAME>
<GROUP_LABEL_1>T</GROUP_LABEL_1>
<GROUP_LABEL_2>C</GROUP_LABEL_2>
<GRAPH_LABEL_1>Favours experimental</GRAPH_LABEL_1>
<GRAPH_LABEL_2>Favours control</GRAPH_LABEL_2>
<DICH_DATA CI_END="1.2992712566850846" CI_START="0.8670248473506008" EFFECT_SIZE="1.0613672611280267" ESTIMABLE="YES" EVENTS_1="658" EVENTS_2="264" LOG_CI_END="0.11369983081374894" LOG_CI_START="-0.06196845625778253" LOG_EFFECT_SIZE="0.02586568727798322" MODIFIED="2013-08-19 23:54:34 +0800" MODIFIED_BY="[Empty name]" ORDER="255" O_E="0.0" SE="0.10318842139786288" STUDY_ID="STD-Ahn-2012" TOTAL_1="1285" TOTAL_2="531" VAR="0.010647850310582926" WEIGHT="60.85144259055522"/>
<DICH_DATA CI_END="1.3990286890601198" CI_START="0.8476286803327406" EFFECT_SIZE="1.0889705420513787" ESTIMABLE="YES" EVENTS_1="365" EVENTS_2="183" LOG_CI_END="0.1458266204051588" LOG_CI_START="-0.07179435694057225" LOG_EFFECT_SIZE="0.037016131732293275" MODIFIED="2013-08-19 23:54:34 +0800" MODIFIED_BY="[Empty name]" ORDER="256" O_E="0.0" SE="0.12783163933409383" STUDY_ID="STD-Zhang-2012" TOTAL_1="713" TOTAL_2="373" VAR="0.016340928014841848" WEIGHT="39.14855740944478">
<FOOTNOTE>GC</FOOTNOTE>
</DICH_DATA>
</DICH_OUTCOME>
<DICH_OUTCOME CHI2="2.884908733746064" CI_END="1.5122324331452068" CI_START="0.7630723162964141" CI_STUDY="95" CI_TOTAL="95" DF="1" EFFECT_MEASURE="OR" EFFECT_SIZE="1.0742172524860487" ESTIMABLE="YES" EVENTS_1="1004" EVENTS_2="254" I2="65.33685837951981" I2_Q="0.0" ID="CMP-008.04" LOG_CI_END="0.17961854822490786" LOG_CI_START="-0.11743430204480701" LOG_EFFECT_SIZE="0.031092123090050442" METHOD="MH" MODIFIED="2013-08-19 23:55:30 +0800" MODIFIED_BY="[Empty name]" NO="4" P_CHI2="0.08941320449641643" P_Q="1.0" P_Z="0.6815905883732718" Q="0.0" RANDOM="YES" SCALE="100.0" SORT_BY="STUDY" STUDIES="2" SUBGROUPS="NO" SUBGROUP_TEST="YES" SWAP_EVENTS="NO" TAU2="0.04005672129803827" TOTALS="YES" TOTAL_1="1981" TOTAL_2="529" WEIGHT="100.0" Z="0.4102935986243117">
<NAME>Others</NAME>
<GROUP_LABEL_1>T</GROUP_LABEL_1>
<GROUP_LABEL_2>C</GROUP_LABEL_2>
<GRAPH_LABEL_1>Favours experimental</GRAPH_LABEL_1>
<GRAPH_LABEL_2>Favours control</GRAPH_LABEL_2>
<DICH_DATA CI_END="1.1740446763248258" CI_START="0.7127314690269287" EFFECT_SIZE="0.914756025867137" ESTIMABLE="YES" EVENTS_1="778" EVENTS_2="162" LOG_CI_END="0.06968462358295038" LOG_CI_START="-0.14707406550074817" LOG_EFFECT_SIZE="-0.03869472095889888" MODIFIED="2013-08-19 23:55:22 +0800" MODIFIED_BY="[Empty name]" ORDER="257" O_E="0.0" SE="0.1273251269405802" STUDY_ID="STD-Chu-2012" TOTAL_1="1492" TOTAL_2="298" VAR="0.016211687950434865" WEIGHT="54.11005984545721"/>
<DICH_DATA CI_END="1.7840104490988367" CI_START="0.9448479679506951" EFFECT_SIZE="1.2983137708712185" ESTIMABLE="YES" EVENTS_1="226" EVENTS_2="92" LOG_CI_END="0.2513973937467612" LOG_CI_START="-0.024638066614395358" LOG_EFFECT_SIZE="0.11337966356618288" MODIFIED="2013-08-19 23:55:22 +0800" MODIFIED_BY="[Empty name]" ORDER="258" O_E="0.0" SE="0.1621445958137091" STUDY_ID="STD-Kim-2012" TOTAL_1="489" TOTAL_2="231" VAR="0.02629086995159109" WEIGHT="45.8899401545428"/>
</DICH_OUTCOME>
<DICH_OUTCOME CHI2="2.9619981354075486" CI_END="1.161961428672028" CI_START="0.9667988433731963" CI_STUDY="95" CI_TOTAL="95" DF="5" EFFECT_MEASURE="OR" EFFECT_SIZE="1.0598976201899801" ESTIMABLE="YES" EVENTS_1="3242" EVENTS_2="1264" I2="0.0" I2_Q="0.0" ID="CMP-008.05" LOG_CI_END="0.06519171188139887" LOG_CI_START="-0.014663877830935576" LOG_EFFECT_SIZE="0.025263917025231657" METHOD="MH" MODIFIED="2013-08-19 23:47:38 +0800" MODIFIED_BY="[Empty name]" NO="5" P_CHI2="0.7058449116198298" P_Q="1.0" P_Z="0.21492075058583426" Q="0.0" RANDOM="NO" SCALE="100.0" SORT_BY="STUDY" STUDIES="5" SUBGROUPS="NO" SUBGROUP_TEST="YES" SWAP_EVENTS="NO" TAU2="0.0" TOTALS="YES" TOTAL_1="6453" TOTAL_2="2611" WEIGHT="99.99999999999999" Z="1.2401478132272572">
<NAME>Asian</NAME>
<GROUP_LABEL_1>T</GROUP_LABEL_1>
<GROUP_LABEL_2>C</GROUP_LABEL_2>
<GRAPH_LABEL_1>Favours experimental</GRAPH_LABEL_1>
<GRAPH_LABEL_2>Favours control</GRAPH_LABEL_2>
<DICH_DATA CI_END="1.2992712566850846" CI_START="0.8670248473506008" EFFECT_SIZE="1.0613672611280267" ESTIMABLE="YES" EVENTS_1="658" EVENTS_2="264" LOG_CI_END="0.11369983081374894" LOG_CI_START="-0.06196845625778253" LOG_EFFECT_SIZE="0.02586568727798322" MODIFIED="2013-08-19 23:47:38 +0800" MODIFIED_BY="[Empty name]" ORDER="246" O_E="0.0" SE="0.10318842139786288" STUDY_ID="STD-Ahn-2012" TOTAL_1="1285" TOTAL_2="531" VAR="0.010647850310582926" WEIGHT="20.64623182638854"/>
<DICH_DATA CI_END="1.1740446763248258" CI_START="0.7127314690269287" EFFECT_SIZE="0.914756025867137" ESTIMABLE="YES" EVENTS_1="778" EVENTS_2="162" LOG_CI_END="0.06968462358295038" LOG_CI_START="-0.14707406550074817" LOG_EFFECT_SIZE="-0.03869472095889888" MODIFIED="2013-08-19 23:47:38 +0800" MODIFIED_BY="[Empty name]" ORDER="247" O_E="0.0" SE="0.1273251269405802" STUDY_ID="STD-Chu-2012" TOTAL_1="1492" TOTAL_2="298" VAR="0.016211687950434865" WEIGHT="14.636774141595017"/>
<DICH_DATA CI_END="1.7840104490988367" CI_START="0.9448479679506951" EFFECT_SIZE="1.2983137708712185" ESTIMABLE="YES" EVENTS_1="226" EVENTS_2="92" LOG_CI_END="0.2513973937467612" LOG_CI_START="-0.024638066614395358" LOG_EFFECT_SIZE="0.11337966356618288" MODIFIED="2013-08-19 23:47:38 +0800" MODIFIED_BY="[Empty name]" ORDER="248" O_E="0.0" SE="0.1621445958137091" STUDY_ID="STD-Kim-2012" TOTAL_1="489" TOTAL_2="231" VAR="0.02629086995159109" WEIGHT="7.611955757507588"/>
<DICH_DATA CI_END="1.2945700906153288" CI_START="0.8772009481482701" EFFECT_SIZE="1.065644458030988" ESTIMABLE="YES" EVENTS_1="619" EVENTS_2="273" LOG_CI_END="0.11212556897978636" LOG_CI_START="-0.0569009075743834" LOG_EFFECT_SIZE="0.02761233070270146" MODIFIED="2013-08-19 23:47:38 +0800" MODIFIED_BY="[Empty name]" ORDER="249" O_E="0.0" SE="0.0992869890224723" STUDY_ID="STD-Min-2011" TOTAL_1="1302" TOTAL_2="594" VAR="0.009857906189148535" WEIGHT="22.275640161085956"/>
<DICH_DATA CI_END="1.2794044262515" CI_START="0.8600790492696444" EFFECT_SIZE="1.0489942528735632" ESTIMABLE="YES" EVENTS_1="596" EVENTS_2="290" LOG_CI_END="0.1070078488774613" LOG_CI_START="-0.06546163121701012" LOG_EFFECT_SIZE="0.020773108830225574" MODIFIED="2013-08-19 23:47:38 +0800" MODIFIED_BY="[Empty name]" ORDER="251" O_E="0.0" SE="0.1013094263451879" STUDY_ID="STD-Zhang-2012" TOTAL_1="1172" TOTAL_2="584" VAR="0.010263599866391053" WEIGHT="21.546718894417324">
<FOOTNOTE>CRC</FOOTNOTE>
</DICH_DATA>
<DICH_DATA CI_END="1.3990286890601198" CI_START="0.8476286803327406" EFFECT_SIZE="1.0889705420513787" ESTIMABLE="YES" EVENTS_1="365" EVENTS_2="183" LOG_CI_END="0.1458266204051588" LOG_CI_START="-0.07179435694057225" LOG_EFFECT_SIZE="0.037016131732293275" MODIFIED="2013-08-19 23:47:38 +0800" MODIFIED_BY="[Empty name]" ORDER="250" O_E="0.0" SE="0.12783163933409383" STUDY_ID="STD-Zhang-2012" TOTAL_1="713" TOTAL_2="373" VAR="0.016340928014841848" WEIGHT="13.28267921900556">
<FOOTNOTE>GC</FOOTNOTE>
</DICH_DATA>
</DICH_OUTCOME>
</COMPARISON>
<COMPARISON ID="CMP-009" MODIFIED="2013-08-15 23:14:23 +0800" MODIFIED_BY="[Empty name]" NO="9">
<NAME>TT+TC vs. CC</NAME>
<DICH_OUTCOME CHI2="1.2161144463011397" CI_END="1.097172452540219" CI_START="0.7694585126435438" CI_STUDY="95" CI_TOTAL="95" DF="6" EFFECT_MEASURE="OR" EFFECT_SIZE="0.9188191788622319" ESTIMABLE="YES" EVENTS_1="2100" EVENTS_2="313" I2="0.0" I2_Q="0.0" ID="CMP-009.01" LOG_CI_END="0.04027489494054628" LOG_CI_START="-0.11381479131749966" LOG_EFFECT_SIZE="-0.03676994818847668" METHOD="MH" MODIFIED="2013-08-15 23:14:23 +0800" MODIFIED_BY="[Empty name]" NO="1" P_CHI2="0.9760813079479008" P_Q="1.0" P_Z="0.3495820215215849" Q="0.0" RANDOM="NO" SCALE="100.0" SORT_BY="STUDY" STUDIES="6" SUBGROUPS="NO" SUBGROUP_TEST="YES" SWAP_EVENTS="NO" TAU2="0.0" TOTALS="YES" TOTAL_1="4252" TOTAL_2="618" WEIGHT="100.00000000000003" Z="0.9354003621258593">
<NAME>Total</NAME>
<GROUP_LABEL_1>TT+TC</GROUP_LABEL_1>
<GROUP_LABEL_2>CC</GROUP_LABEL_2>
<GRAPH_LABEL_1>Favours experimental</GRAPH_LABEL_1>
<GRAPH_LABEL_2>Favours control</GRAPH_LABEL_2>
<DICH_DATA CI_END="1.4599455251471405" CI_START="0.5942391623839303" EFFECT_SIZE="0.9314272950636587" ESTIMABLE="YES" EVENTS_1="417" EVENTS_2="44" LOG_CI_END="0.16433665128486794" LOG_CI_START="-0.22603873010424302" LOG_EFFECT_SIZE="-0.030851039409687545" MODIFIED="2013-08-15 23:14:07 +0800" MODIFIED_BY="[Empty name]" ORDER="259" O_E="0.0" SE="0.22930843141726684" STUDY_ID="STD-Ahn-2012" TOTAL_1="824" TOTAL_2="84" VAR="0.05258235671904737" WEIGHT="15.483542424599198"/>
<DICH_DATA CI_END="1.2822784883986387" CI_START="0.45351420287148136" EFFECT_SIZE="0.7625821310031836" ESTIMABLE="YES" EVENTS_1="433" EVENTS_2="37" LOG_CI_END="0.10798235657139431" LOG_CI_START="-0.343409107430514" LOG_EFFECT_SIZE="-0.11771337542955983" MODIFIED="2013-08-15 23:14:10 +0800" MODIFIED_BY="[Empty name]" ORDER="260" O_E="0.0" SE="0.26514958037850406" STUDY_ID="STD-Chu-2012" TOTAL_1="832" TOTAL_2="63" VAR="0.07030429997489679" WEIGHT="12.949728870430059"/>
<DICH_DATA CI_END="2.4595578619649086" CI_START="0.5936308582218164" EFFECT_SIZE="1.2083333333333333" ESTIMABLE="YES" EVENTS_1="145" EVENTS_2="14" LOG_CI_END="0.3908570439461668" LOG_CI_START="-0.2264835315714667" LOG_EFFECT_SIZE="0.08218675618735004" MODIFIED="2013-08-15 23:14:13 +0800" MODIFIED_BY="[Empty name]" ORDER="261" O_E="0.0" SE="0.36262890994419145" STUDY_ID="STD-Kim-2012" TOTAL_1="325" TOTAL_2="35" VAR="0.13149972632731252" WEIGHT="5.495498975360314"/>
<DICH_DATA CI_END="1.4221499966047326" CI_START="0.618195064198384" EFFECT_SIZE="0.9376385809312638" ESTIMABLE="YES" EVENTS_1="398" EVENTS_2="48" LOG_CI_END="0.1529454045950574" LOG_CI_START="-0.20887446675890448" LOG_EFFECT_SIZE="-0.02796453108192355" MODIFIED="2013-08-15 23:14:17 +0800" MODIFIED_BY="[Empty name]" ORDER="266" O_E="0.0" SE="0.21253478347056587" STUDY_ID="STD-Min-2011" TOTAL_1="849" TOTAL_2="99" VAR="0.04517103418488032" WEIGHT="17.927450545298385"/>
<DICH_DATA CI_END="1.4692182686645412" CI_START="0.6252458000398631" EFFECT_SIZE="0.9584479911942763" ESTIMABLE="YES" EVENTS_1="81" EVENTS_2="79" LOG_CI_END="0.16708631984401243" LOG_CI_START="-0.20394921687157086" LOG_EFFECT_SIZE="-0.018431448513779234" MODIFIED="2013-08-15 23:14:20 +0800" MODIFIED_BY="[Empty name]" ORDER="263" O_E="0.0" SE="0.21794811092226157" STUDY_ID="STD-Vinci-2012" TOTAL_1="173" TOTAL_2="165" VAR="0.04750137905458243" WEIGHT="16.881355263279275"/>
<DICH_DATA CI_END="1.3821708818929883" CI_START="0.5227412391491442" EFFECT_SIZE="0.8500104231811549" ESTIMABLE="YES" EVENTS_1="233" EVENTS_2="41" LOG_CI_END="0.14056173947479478" LOG_CI_START="-0.2817132369819622" LOG_EFFECT_SIZE="-0.0705757487535837" MODIFIED="2013-08-15 23:14:21 +0800" MODIFIED_BY="[Empty name]" ORDER="264" O_E="0.0" SE="0.2480464114655443" STUDY_ID="STD-Zhang-2012" TOTAL_1="467" TOTAL_2="76" VAR="0.06152702224093411" WEIGHT="13.871038455566126">
<FOOTNOTE>GC</FOOTNOTE>
</DICH_DATA>
<DICH_DATA CI_END="1.4206291650234535" CI_START="0.6081081534804622" EFFECT_SIZE="0.9294601542416453" ESTIMABLE="YES" EVENTS_1="393" EVENTS_2="50" LOG_CI_END="0.15248072634246532" LOG_CI_START="-0.21601917355191677" LOG_EFFECT_SIZE="-0.03176922360472574" MODIFIED="2013-08-15 23:14:23 +0800" MODIFIED_BY="[Empty name]" ORDER="265" O_E="0.0" SE="0.21645866530188326" STUDY_ID="STD-Zhang-2012" TOTAL_1="782" TOTAL_2="96" VAR="0.04685435378427272" WEIGHT="17.391385465466662">
<FOOTNOTE>CRC</FOOTNOTE>
</DICH_DATA>
</DICH_OUTCOME>
<DICH_OUTCOME CHI2="0.010608614057361689" CI_END="1.2018343471242976" CI_START="0.7377825897731538" CI_STUDY="95" CI_TOTAL="95" DF="2" EFFECT_MEASURE="OR" EFFECT_SIZE="0.941643487260275" ESTIMABLE="YES" EVENTS_1="872" EVENTS_2="177" I2="0.0" I2_Q="0.0" ID="CMP-009.02" LOG_CI_END="0.07984461152061904" LOG_CI_START="-0.13207159748907663" LOG_EFFECT_SIZE="-0.026113492984228808" METHOD="MH" MODIFIED="2013-08-20 00:09:00 +0800" MODIFIED_BY="[Empty name]" NO="2" P_CHI2="0.9947097360002651" P_Q="1.0" P_Z="0.6290706673055018" Q="0.0" RANDOM="NO" SCALE="100.0" SORT_BY="STUDY" STUDIES="3" SUBGROUPS="NO" SUBGROUP_TEST="YES" SWAP_EVENTS="NO" TAU2="0.0" TOTALS="YES" TOTAL_1="1804" TOTAL_2="360" WEIGHT="99.99999999999999" Z="0.4830353090856412">
<NAME>CRC</NAME>
<GROUP_LABEL_1>TT+TC</GROUP_LABEL_1>
<GROUP_LABEL_2>CC</GROUP_LABEL_2>
<GRAPH_LABEL_1>Favours experimental</GRAPH_LABEL_1>
<GRAPH_LABEL_2>Favours control</GRAPH_LABEL_2>
<DICH_DATA CI_END="1.4221499966047326" CI_START="0.618195064198384" EFFECT_SIZE="0.9376385809312638" ESTIMABLE="YES" EVENTS_1="398" EVENTS_2="48" LOG_CI_END="0.1529454045950574" LOG_CI_START="-0.20887446675890448" LOG_EFFECT_SIZE="-0.02796453108192355" MODIFIED="2013-08-20 00:09:00 +0800" MODIFIED_BY="[Empty name]" ORDER="267" O_E="0.0" SE="0.21253478347056587" STUDY_ID="STD-Min-2011" TOTAL_1="849" TOTAL_2="99" VAR="0.04517103418488032" WEIGHT="34.34364914714883"/>
<DICH_DATA CI_END="1.4692182686645412" CI_START="0.6252458000398631" EFFECT_SIZE="0.9584479911942763" ESTIMABLE="YES" EVENTS_1="81" EVENTS_2="79" LOG_CI_END="0.16708631984401243" LOG_CI_START="-0.20394921687157086" LOG_EFFECT_SIZE="-0.018431448513779234" MODIFIED="2013-08-20 00:09:00 +0800" MODIFIED_BY="[Empty name]" ORDER="268" O_E="0.0" SE="0.21794811092226157" STUDY_ID="STD-Vinci-2012" TOTAL_1="173" TOTAL_2="165" VAR="0.04750137905458243" WEIGHT="32.339642540109324"/>
<DICH_DATA CI_END="1.4206291650234535" CI_START="0.6081081534804622" EFFECT_SIZE="0.9294601542416453" ESTIMABLE="YES" EVENTS_1="393" EVENTS_2="50" LOG_CI_END="0.15248072634246532" LOG_CI_START="-0.21601917355191677" LOG_EFFECT_SIZE="-0.03176922360472574" MODIFIED="2013-08-20 00:09:00 +0800" MODIFIED_BY="[Empty name]" ORDER="269" O_E="0.0" SE="0.21645866530188326" STUDY_ID="STD-Zhang-2012" TOTAL_1="782" TOTAL_2="96" VAR="0.04685435378427272" WEIGHT="33.31670831274183">
<FOOTNOTE>CRC</FOOTNOTE>
</DICH_DATA>
</DICH_OUTCOME>
<DICH_OUTCOME CHI2="0.0733215619136881" CI_END="1.2420359908863834" CI_START="0.6419852011872067" CI_STUDY="95" CI_TOTAL="95" DF="1" EFFECT_MEASURE="OR" EFFECT_SIZE="0.8929550523351926" ESTIMABLE="YES" EVENTS_1="650" EVENTS_2="85" I2="0.0" I2_Q="0.0" ID="CMP-009.03" LOG_CI_END="0.09413418071728101" LOG_CI_START="-0.19247498301652247" LOG_EFFECT_SIZE="-0.04917040114962072" METHOD="MH" MODIFIED="2013-08-20 00:10:05 +0800" MODIFIED_BY="[Empty name]" NO="3" P_CHI2="0.7865605995872027" P_Q="1.0" P_Z="0.5012659594313673" Q="0.0" RANDOM="NO" SCALE="100.0" SORT_BY="STUDY" STUDIES="2" SUBGROUPS="NO" SUBGROUP_TEST="YES" SWAP_EVENTS="NO" TAU2="0.0" TOTALS="YES" TOTAL_1="1291" TOTAL_2="160" WEIGHT="99.99999999999999" Z="0.6724991909062052">
<NAME>GC</NAME>
<GROUP_LABEL_1>TT+TC</GROUP_LABEL_1>
<GROUP_LABEL_2>CC</GROUP_LABEL_2>
<GRAPH_LABEL_1>Favours experimental</GRAPH_LABEL_1>
<GRAPH_LABEL_2>Favours control</GRAPH_LABEL_2>
<DICH_DATA CI_END="1.4599455251471405" CI_START="0.5942391623839303" EFFECT_SIZE="0.9314272950636587" ESTIMABLE="YES" EVENTS_1="417" EVENTS_2="44" LOG_CI_END="0.16433665128486794" LOG_CI_START="-0.22603873010424302" LOG_EFFECT_SIZE="-0.030851039409687545" MODIFIED="2013-08-20 00:10:05 +0800" MODIFIED_BY="[Empty name]" ORDER="270" O_E="0.0" SE="0.22930843141726684" STUDY_ID="STD-Ahn-2012" TOTAL_1="824" TOTAL_2="84" VAR="0.05258235671904737" WEIGHT="52.74659681842473"/>
<DICH_DATA CI_END="1.3821708818929883" CI_START="0.5227412391491442" EFFECT_SIZE="0.8500104231811549" ESTIMABLE="YES" EVENTS_1="233" EVENTS_2="41" LOG_CI_END="0.14056173947479478" LOG_CI_START="-0.2817132369819622" LOG_EFFECT_SIZE="-0.0705757487535837" MODIFIED="2013-08-20 00:10:05 +0800" MODIFIED_BY="[Empty name]" ORDER="271" O_E="0.0" SE="0.2480464114655443" STUDY_ID="STD-Zhang-2012" TOTAL_1="467" TOTAL_2="76" VAR="0.06152702224093411" WEIGHT="47.25340318157526">
<FOOTNOTE>GC</FOOTNOTE>
</DICH_DATA>
</DICH_OUTCOME>
<DICH_OUTCOME CHI2="1.0498519120367429" CI_END="1.3571358699529523" CI_START="0.5907431904844467" CI_STUDY="95" CI_TOTAL="95" DF="1" EFFECT_MEASURE="OR" EFFECT_SIZE="0.8953874992074059" ESTIMABLE="YES" EVENTS_1="578" EVENTS_2="51" I2="4.748470852429915" I2_Q="0.0" ID="CMP-009.04" LOG_CI_END="0.13262332932292584" LOG_CI_START="-0.22860127579305226" LOG_EFFECT_SIZE="-0.04798897323506316" METHOD="MH" MODIFIED="2013-08-20 00:10:55 +0800" MODIFIED_BY="[Empty name]" NO="4" P_CHI2="0.3055415526319688" P_Q="1.0" P_Z="0.6025301292412297" Q="0.0" RANDOM="NO" SCALE="100.0" SORT_BY="STUDY" STUDIES="2" SUBGROUPS="NO" SUBGROUP_TEST="YES" SWAP_EVENTS="NO" TAU2="0.0" TOTALS="YES" TOTAL_1="1157" TOTAL_2="98" WEIGHT="100.0" Z="0.5207655174296985">
<NAME>Others</NAME>
<GROUP_LABEL_1>TT+TC</GROUP_LABEL_1>
<GROUP_LABEL_2>CC</GROUP_LABEL_2>
<GRAPH_LABEL_1>Favours experimental</GRAPH_LABEL_1>
<GRAPH_LABEL_2>Favours control</GRAPH_LABEL_2>
<DICH_DATA CI_END="1.2822784883986387" CI_START="0.45351420287148136" EFFECT_SIZE="0.7625821310031836" ESTIMABLE="YES" EVENTS_1="433" EVENTS_2="37" LOG_CI_END="0.10798235657139431" LOG_CI_START="-0.343409107430514" LOG_EFFECT_SIZE="-0.11771337542955983" MODIFIED="2013-08-20 00:10:55 +0800" MODIFIED_BY="[Empty name]" ORDER="272" O_E="0.0" SE="0.26514958037850406" STUDY_ID="STD-Chu-2012" TOTAL_1="832" TOTAL_2="63" VAR="0.07030429997489679" WEIGHT="70.20639147802929"/>
<DICH_DATA CI_END="2.4595578619649086" CI_START="0.5936308582218164" EFFECT_SIZE="1.2083333333333333" ESTIMABLE="YES" EVENTS_1="145" EVENTS_2="14" LOG_CI_END="0.3908570439461668" LOG_CI_START="-0.2264835315714667" LOG_EFFECT_SIZE="0.08218675618735004" MODIFIED="2013-08-20 00:10:55 +0800" MODIFIED_BY="[Empty name]" ORDER="273" O_E="0.0" SE="0.36262890994419145" STUDY_ID="STD-Kim-2012" TOTAL_1="325" TOTAL_2="35" VAR="0.13149972632731252" WEIGHT="29.793608521970704"/>
</DICH_OUTCOME>
<DICH_OUTCOME CHI2="1.1708889615500147" CI_END="1.1068966566051432" CI_START="0.7493952185429718" CI_STUDY="95" CI_TOTAL="95" DF="5" EFFECT_MEASURE="OR" EFFECT_SIZE="0.9107705868554914" ESTIMABLE="YES" EVENTS_1="2019" EVENTS_2="234" I2="0.0" I2_Q="0.0" ID="CMP-009.05" LOG_CI_END="0.04410707565631947" LOG_CI_START="-0.12528908221503574" LOG_EFFECT_SIZE="-0.04059100327935811" METHOD="MH" MODIFIED="2013-08-20 00:12:33 +0800" MODIFIED_BY="[Empty name]" NO="5" P_CHI2="0.9476395035497204" P_Q="1.0" P_Z="0.347576756088247" Q="0.0" RANDOM="NO" SCALE="100.0" SORT_BY="STUDY" STUDIES="5" SUBGROUPS="NO" SUBGROUP_TEST="YES" SWAP_EVENTS="NO" TAU2="0.0" TOTALS="YES" TOTAL_1="4079" TOTAL_2="453" WEIGHT="99.99999999999999" Z="0.9392999879525857">
<NAME>Asian</NAME>
<GROUP_LABEL_1>TT+TC</GROUP_LABEL_1>
<GROUP_LABEL_2>CC</GROUP_LABEL_2>
<GRAPH_LABEL_1>Favours experimental</GRAPH_LABEL_1>
<GRAPH_LABEL_2>Favours control</GRAPH_LABEL_2>
<DICH_DATA CI_END="1.4599455251471405" CI_START="0.5942391623839303" EFFECT_SIZE="0.9314272950636587" ESTIMABLE="YES" EVENTS_1="417" EVENTS_2="44" LOG_CI_END="0.16433665128486794" LOG_CI_START="-0.22603873010424302" LOG_EFFECT_SIZE="-0.030851039409687545" MODIFIED="2013-08-20 00:12:33 +0800" MODIFIED_BY="[Empty name]" ORDER="274" O_E="0.0" SE="0.22930843141726684" STUDY_ID="STD-Ahn-2012" TOTAL_1="824" TOTAL_2="84" VAR="0.05258235671904737" WEIGHT="18.628242163528405"/>
<DICH_DATA CI_END="1.2822784883986387" CI_START="0.45351420287148136" EFFECT_SIZE="0.7625821310031836" ESTIMABLE="YES" EVENTS_1="433" EVENTS_2="37" LOG_CI_END="0.10798235657139431" LOG_CI_START="-0.343409107430514" LOG_EFFECT_SIZE="-0.11771337542955983" MODIFIED="2013-08-20 00:12:33 +0800" MODIFIED_BY="[Empty name]" ORDER="275" O_E="0.0" SE="0.26514958037850406" STUDY_ID="STD-Chu-2012" TOTAL_1="832" TOTAL_2="63" VAR="0.07030429997489679" WEIGHT="15.579812341079997"/>
<DICH_DATA CI_END="2.4595578619649086" CI_START="0.5936308582218164" EFFECT_SIZE="1.2083333333333333" ESTIMABLE="YES" EVENTS_1="145" EVENTS_2="14" LOG_CI_END="0.3908570439461668" LOG_CI_START="-0.2264835315714667" LOG_EFFECT_SIZE="0.08218675618735004" MODIFIED="2013-08-20 00:12:33 +0800" MODIFIED_BY="[Empty name]" ORDER="276" O_E="0.0" SE="0.36262890994419145" STUDY_ID="STD-Kim-2012" TOTAL_1="325" TOTAL_2="35" VAR="0.13149972632731252" WEIGHT="6.611632074569273"/>
<DICH_DATA CI_END="1.4221499966047326" CI_START="0.618195064198384" EFFECT_SIZE="0.9376385809312638" ESTIMABLE="YES" EVENTS_1="398" EVENTS_2="48" LOG_CI_END="0.1529454045950574" LOG_CI_START="-0.20887446675890448" LOG_EFFECT_SIZE="-0.02796453108192355" MODIFIED="2013-08-20 00:12:33 +0800" MODIFIED_BY="[Empty name]" ORDER="277" O_E="0.0" SE="0.21253478347056587" STUDY_ID="STD-Min-2011" TOTAL_1="849" TOTAL_2="99" VAR="0.04517103418488032" WEIGHT="21.568506803839"/>
<DICH_DATA CI_END="1.4206291650234535" CI_START="0.6081081534804622" EFFECT_SIZE="0.9294601542416453" ESTIMABLE="YES" EVENTS_1="393" EVENTS_2="50" LOG_CI_END="0.15248072634246532" LOG_CI_START="-0.21601917355191677" LOG_EFFECT_SIZE="-0.03176922360472574" MODIFIED="2013-08-20 00:12:33 +0800" MODIFIED_BY="[Empty name]" ORDER="278" O_E="0.0" SE="0.21645866530188326" STUDY_ID="STD-Zhang-2012" TOTAL_1="782" TOTAL_2="96" VAR="0.04685435378427272" WEIGHT="20.923567173832144">
<FOOTNOTE>CRC</FOOTNOTE>
</DICH_DATA>
<DICH_DATA CI_END="1.3821708818929883" CI_START="0.5227412391491442" EFFECT_SIZE="0.8500104231811549" ESTIMABLE="YES" EVENTS_1="233" EVENTS_2="41" LOG_CI_END="0.14056173947479478" LOG_CI_START="-0.2817132369819622" LOG_EFFECT_SIZE="-0.0705757487535837" MODIFIED="2013-08-20 00:12:33 +0800" MODIFIED_BY="[Empty name]" ORDER="279" O_E="0.0" SE="0.2480464114655443" STUDY_ID="STD-Zhang-2012" TOTAL_1="467" TOTAL_2="76" VAR="0.06152702224093411" WEIGHT="16.68823944315117">
<FOOTNOTE>GC</FOOTNOTE>
</DICH_DATA>
</DICH_OUTCOME>
</COMPARISON>
<COMPARISON ID="CMP-010" MODIFIED="2013-08-15 23:15:20 +0800" MODIFIED_BY="[Empty name]" NO="10">
<NAME>TT vs. TC+CC</NAME>
<DICH_OUTCOME CHI2="3.965677928900563" CI_END="1.298951062018527" CI_START="1.026592589628969" CI_STUDY="95" CI_TOTAL="95" DF="6" EFFECT_MEASURE="OR" EFFECT_SIZE="1.154769905461213" ESTIMABLE="YES" EVENTS_1="1246" EVENTS_2="1167" I2="0.0" I2_Q="0.0" ID="CMP-010.01" LOG_CI_END="0.11359278933656373" LOG_CI_START="0.011398125018389856" LOG_EFFECT_SIZE="0.06249545717747679" METHOD="MH" MODIFIED="2013-08-15 23:15:20 +0800" MODIFIED_BY="[Empty name]" NO="1" P_CHI2="0.6813214772293172" P_Q="1.0" P_Z="0.016522385408956994" Q="0.0" RANDOM="NO" SCALE="100.0" SORT_BY="STUDY" STUDIES="6" SUBGROUPS="NO" SUBGROUP_TEST="YES" SWAP_EVENTS="NO" TAU2="0.0" TOTALS="YES" TOTAL_1="2414" TOTAL_2="2456" WEIGHT="100.00000000000001" Z="2.397167133576792">
<NAME>Total</NAME>
<GROUP_LABEL_1>TT</GROUP_LABEL_1>
<GROUP_LABEL_2>TC+CC</GROUP_LABEL_2>
<GRAPH_LABEL_1>Favours experimental</GRAPH_LABEL_1>
<GRAPH_LABEL_2>Favours control</GRAPH_LABEL_2>
<DICH_DATA CI_END="1.4664534830751557" CI_START="0.8712178899754646" EFFECT_SIZE="1.130309917355372" ESTIMABLE="YES" EVENTS_1="241" EVENTS_2="220" LOG_CI_END="0.16626829141191152" LOG_CI_START="-0.05987321516475422" LOG_EFFECT_SIZE="0.05319753812357863" MODIFIED="2013-08-15 23:15:20 +0800" MODIFIED_BY="[Empty name]" ORDER="280" O_E="0.0" SE="0.13283664038164478" STUDY_ID="STD-Ahn-2012" TOTAL_1="461" TOTAL_2="447" VAR="0.017645573027882423" WEIGHT="20.647337756115228"/>
<DICH_DATA CI_END="1.2987989101260753" CI_START="0.7152214179913111" EFFECT_SIZE="0.9638095238095238" ESTIMABLE="YES" EVENTS_1="345" EVENTS_2="125" LOG_CI_END="0.11354191552030966" LOG_CI_START="-0.1455594886526252" LOG_EFFECT_SIZE="-0.016008786566157774" MODIFIED="2013-08-15 23:15:18 +0800" MODIFIED_BY="[Empty name]" ORDER="281" O_E="0.0" SE="0.15219744738381766" STUDY_ID="STD-Chu-2012" TOTAL_1="660" TOTAL_2="235" VAR="0.023164062990149947" WEIGHT="17.04127483091347"/>
<DICH_DATA CI_END="2.2445974160772306" CI_START="0.9710692537702855" EFFECT_SIZE="1.4763670064874883" ESTIMABLE="YES" EVENTS_1="81" EVENTS_2="78" LOG_CI_END="0.3511384586335076" LOG_CI_START="-0.012749796397066023" LOG_EFFECT_SIZE="0.1691943311182208" MODIFIED="2013-08-15 23:15:16 +0800" MODIFIED_BY="[Empty name]" ORDER="282" O_E="0.0" SE="0.21374976228087197" STUDY_ID="STD-Kim-2012" TOTAL_1="164" TOTAL_2="196" VAR="0.045688960875129275" WEIGHT="6.965860025645415"/>
<DICH_DATA CI_END="1.475755372341316" CI_START="0.8854350239546025" EFFECT_SIZE="1.143103448275862" ESTIMABLE="YES" EVENTS_1="221" EVENTS_2="225" LOG_CI_END="0.16901437290217122" LOG_CI_START="-0.052843303218499546" LOG_EFFECT_SIZE="0.05808553484183581" MODIFIED="2013-08-20 00:20:27 +0800" MODIFIED_BY="[Empty name]" ORDER="283" O_E="0.0" SE="0.13032029716649057" STUDY_ID="STD-Min-2011" TOTAL_1="453" TOTAL_2="495" VAR="0.016983379853562408" WEIGHT="21.328814381500138"/>
<DICH_DATA CI_END="3.0978351411400964" CI_START="0.8160375532716029" EFFECT_SIZE="1.5899527694289395" ESTIMABLE="YES" EVENTS_1="23" EVENTS_2="137" LOG_CI_END="0.4910583019970324" LOG_CI_START="-0.08828985496750852" LOG_EFFECT_SIZE="0.2013842235147619" MODIFIED="2013-08-15 23:15:07 +0800" MODIFIED_BY="[Empty name]" ORDER="284" O_E="0.0" SE="0.3403119752205999" STUDY_ID="STD-Vinci-2012" TOTAL_1="40" TOTAL_2="298" VAR="0.11581224047854623" WEIGHT="2.669053857625377"/>
<DICH_DATA CI_END="1.7731889456482213" CI_START="0.9008860294924613" EFFECT_SIZE="1.2638991845811713" ESTIMABLE="YES" EVENTS_1="132" EVENTS_2="142" LOG_CI_END="0.24875501517244514" LOG_CI_START="-0.045330147859220495" LOG_EFFECT_SIZE="0.10171243365661231" MODIFIED="2013-08-15 23:15:10 +0800" MODIFIED_BY="[Empty name]" ORDER="285" O_E="0.0" SE="0.17274708050983537" STUDY_ID="STD-Zhang-2012" TOTAL_1="246" TOTAL_2="297" VAR="0.029841553824671546" WEIGHT="11.547764412019312">
<FOOTNOTE>GC</FOOTNOTE>
</DICH_DATA>
<DICH_DATA CI_END="1.4641484511059666" CI_START="0.8594183623381617" EFFECT_SIZE="1.12174688057041" ESTIMABLE="YES" EVENTS_1="203" EVENTS_2="240" LOG_CI_END="0.16558511239698825" LOG_CI_START="-0.0657953714143398" LOG_EFFECT_SIZE="0.04989487049132422" MODIFIED="2013-08-15 23:15:12 +0800" MODIFIED_BY="[Empty name]" ORDER="286" O_E="0.0" SE="0.13591404154264097" STUDY_ID="STD-Zhang-2012" TOTAL_1="390" TOTAL_2="488" VAR="0.018472626688454733" WEIGHT="19.799894736181074">
<FOOTNOTE>CRC</FOOTNOTE>
</DICH_DATA>
</DICH_OUTCOME>
<DICH_OUTCOME CHI2="0.9318614857124463" CI_END="1.38624091942743" CI_START="0.9718207688025372" CI_STUDY="95" CI_TOTAL="95" DF="2" EFFECT_MEASURE="OR" EFFECT_SIZE="1.1606798508044762" ESTIMABLE="YES" EVENTS_1="447" EVENTS_2="602" I2="0.0" I2_Q="0.0" ID="CMP-010.02" LOG_CI_END="0.1418387143200832" LOG_CI_START="-0.012413823857128584" LOG_EFFECT_SIZE="0.0647124452314773" METHOD="MH" MODIFIED="2013-08-20 00:29:09 +0800" MODIFIED_BY="[Empty name]" NO="2" P_CHI2="0.6275507813612466" P_Q="1.0" P_Z="0.1000731984792122" Q="0.0" RANDOM="NO" SCALE="100.0" SORT_BY="STUDY" STUDIES="3" SUBGROUPS="NO" SUBGROUP_TEST="YES" SWAP_EVENTS="NO" TAU2="0.0" TOTALS="YES" TOTAL_1="883" TOTAL_2="1281" WEIGHT="100.0" Z="1.6444988653542154">
<NAME>CRC</NAME>
<GROUP_LABEL_1>TT</GROUP_LABEL_1>
<GROUP_LABEL_2>TC+CC</GROUP_LABEL_2>
<GRAPH_LABEL_1>Favours experimental</GRAPH_LABEL_1>
<GRAPH_LABEL_2>Favours control</GRAPH_LABEL_2>
<DICH_DATA CI_END="1.475755372341316" CI_START="0.8854350239546025" EFFECT_SIZE="1.143103448275862" ESTIMABLE="YES" EVENTS_1="221" EVENTS_2="225" LOG_CI_END="0.16901437290217122" LOG_CI_START="-0.052843303218499546" LOG_EFFECT_SIZE="0.05808553484183581" MODIFIED="2013-08-20 00:29:09 +0800" MODIFIED_BY="[Empty name]" ORDER="287" O_E="0.0" SE="0.13032029716649057" STUDY_ID="STD-Min-2011" TOTAL_1="453" TOTAL_2="495" VAR="0.016983379853562408" WEIGHT="48.698410449696794"/>
<DICH_DATA CI_END="3.0978351411400964" CI_START="0.8160375532716029" EFFECT_SIZE="1.5899527694289395" ESTIMABLE="YES" EVENTS_1="23" EVENTS_2="137" LOG_CI_END="0.4910583019970324" LOG_CI_START="-0.08828985496750852" LOG_EFFECT_SIZE="0.2013842235147619" MODIFIED="2013-08-20 00:29:09 +0800" MODIFIED_BY="[Empty name]" ORDER="288" O_E="0.0" SE="0.3403119752205999" STUDY_ID="STD-Vinci-2012" TOTAL_1="40" TOTAL_2="298" VAR="0.11581224047854623" WEIGHT="6.0940415133307235"/>
<DICH_DATA CI_END="1.4641484511059666" CI_START="0.8594183623381617" EFFECT_SIZE="1.12174688057041" ESTIMABLE="YES" EVENTS_1="203" EVENTS_2="240" LOG_CI_END="0.16558511239698825" LOG_CI_START="-0.0657953714143398" LOG_EFFECT_SIZE="0.04989487049132422" MODIFIED="2013-08-20 00:29:09 +0800" MODIFIED_BY="[Empty name]" ORDER="289" O_E="0.0" SE="0.13591404154264097" STUDY_ID="STD-Zhang-2012" TOTAL_1="390" TOTAL_2="488" VAR="0.018472626688454733" WEIGHT="45.207548036972476">
<FOOTNOTE>CRC</FOOTNOTE>
</DICH_DATA>
</DICH_OUTCOME>
<DICH_OUTCOME CHI2="0.2627880996638299" CI_END="1.4482560289529411" CI_START="0.9585432793039129" CI_STUDY="95" CI_TOTAL="95" DF="1" EFFECT_MEASURE="OR" EFFECT_SIZE="1.1782258201483342" ESTIMABLE="YES" EVENTS_1="373" EVENTS_2="362" I2="0.0" I2_Q="0.0" ID="CMP-010.03" LOG_CI_END="0.16084534510173107" LOG_CI_START="-0.0183882734603743" LOG_EFFECT_SIZE="0.07122853582067837" METHOD="MH" MODIFIED="2013-08-20 00:30:22 +0800" MODIFIED_BY="[Empty name]" NO="3" P_CHI2="0.608211175039302" P_Q="1.0" P_Z="0.11927987385501358" Q="0.0" RANDOM="NO" SCALE="100.0" SORT_BY="STUDY" STUDIES="2" SUBGROUPS="NO" SUBGROUP_TEST="YES" SWAP_EVENTS="NO" TAU2="0.0" TOTALS="YES" TOTAL_1="707" TOTAL_2="744" WEIGHT="100.00000000000001" Z="1.5578033406905387">
<NAME>GC</NAME>
<GROUP_LABEL_1>TT</GROUP_LABEL_1>
<GROUP_LABEL_2>TC+CC</GROUP_LABEL_2>
<GRAPH_LABEL_1>Favours experimental</GRAPH_LABEL_1>
<GRAPH_LABEL_2>Favours control</GRAPH_LABEL_2>
<DICH_DATA CI_END="1.4664534830751557" CI_START="0.8712178899754646" EFFECT_SIZE="1.130309917355372" ESTIMABLE="YES" EVENTS_1="241" EVENTS_2="220" LOG_CI_END="0.16626829141191152" LOG_CI_START="-0.05987321516475422" LOG_EFFECT_SIZE="0.05319753812357863" MODIFIED="2013-08-20 00:30:22 +0800" MODIFIED_BY="[Empty name]" ORDER="290" O_E="0.0" SE="0.13283664038164478" STUDY_ID="STD-Ahn-2012" TOTAL_1="461" TOTAL_2="447" VAR="0.017645573027882423" WEIGHT="64.1319218317349"/>
<DICH_DATA CI_END="1.7731889456482213" CI_START="0.9008860294924613" EFFECT_SIZE="1.2638991845811713" ESTIMABLE="YES" EVENTS_1="132" EVENTS_2="142" LOG_CI_END="0.24875501517244514" LOG_CI_START="-0.045330147859220495" LOG_EFFECT_SIZE="0.10171243365661231" MODIFIED="2013-08-20 00:30:22 +0800" MODIFIED_BY="[Empty name]" ORDER="291" O_E="0.0" SE="0.17274708050983537" STUDY_ID="STD-Zhang-2012" TOTAL_1="246" TOTAL_2="297" VAR="0.029841553824671546" WEIGHT="35.868078168265114">
<FOOTNOTE>GC</FOOTNOTE>
</DICH_DATA>
</DICH_OUTCOME>
<DICH_OUTCOME CHI2="2.6412223076768333" CI_END="1.417535182434225" CI_START="0.8731548656709353" CI_STUDY="95" CI_TOTAL="95" DF="1" EFFECT_MEASURE="OR" EFFECT_SIZE="1.112532130683056" ESTIMABLE="YES" EVENTS_1="426" EVENTS_2="203" I2="62.13874170707046" I2_Q="0.0" ID="CMP-010.04" LOG_CI_END="0.1515338466460218" LOG_CI_START="-0.058908721539011916" LOG_EFFECT_SIZE="0.046312562553504924" METHOD="MH" MODIFIED="2013-08-20 00:31:21 +0800" MODIFIED_BY="[Empty name]" NO="4" P_CHI2="0.10412345955840996" P_Q="1.0" P_Z="0.38832045865430864" Q="0.0" RANDOM="NO" SCALE="100.0" SORT_BY="STUDY" STUDIES="2" SUBGROUPS="NO" SUBGROUP_TEST="YES" SWAP_EVENTS="NO" TAU2="0.0" TOTALS="YES" TOTAL_1="824" TOTAL_2="431" WEIGHT="100.0" Z="0.8626672390427852">
<NAME>Others</NAME>
<GROUP_LABEL_1>TT</GROUP_LABEL_1>
<GROUP_LABEL_2>TC+CC</GROUP_LABEL_2>
<GRAPH_LABEL_1>Favours experimental</GRAPH_LABEL_1>
<GRAPH_LABEL_2>Favours control</GRAPH_LABEL_2>
<DICH_DATA CI_END="1.2987989101260753" CI_START="0.7152214179913111" EFFECT_SIZE="0.9638095238095238" ESTIMABLE="YES" EVENTS_1="345" EVENTS_2="125" LOG_CI_END="0.11354191552030966" LOG_CI_START="-0.1455594886526252" LOG_EFFECT_SIZE="-0.016008786566157774" MODIFIED="2013-08-20 00:31:21 +0800" MODIFIED_BY="[Empty name]" ORDER="292" O_E="0.0" SE="0.15219744738381766" STUDY_ID="STD-Chu-2012" TOTAL_1="660" TOTAL_2="235" VAR="0.023164062990149947" WEIGHT="70.98420920586322"/>
<DICH_DATA CI_END="2.2445974160772306" CI_START="0.9710692537702855" EFFECT_SIZE="1.4763670064874883" ESTIMABLE="YES" EVENTS_1="81" EVENTS_2="78" LOG_CI_END="0.3511384586335076" LOG_CI_START="-0.012749796397066023" LOG_EFFECT_SIZE="0.1691943311182208" MODIFIED="2013-08-20 00:31:21 +0800" MODIFIED_BY="[Empty name]" ORDER="293" O_E="0.0" SE="0.21374976228087197" STUDY_ID="STD-Kim-2012" TOTAL_1="164" TOTAL_2="196" VAR="0.045688960875129275" WEIGHT="29.01579079413678"/>
</DICH_OUTCOME>
<DICH_OUTCOME CHI2="3.0537215777782833" CI_END="1.287984529304943" CI_START="1.014045099509844" CI_STUDY="95" CI_TOTAL="95" DF="5" EFFECT_MEASURE="OR" EFFECT_SIZE="1.1428361213166875" ESTIMABLE="YES" EVENTS_1="1223" EVENTS_2="1030" I2="0.0" I2_Q="0.0" ID="CMP-010.05" LOG_CI_END="0.10991064650372642" LOG_CI_START="0.0060572706114223555" LOG_EFFECT_SIZE="0.0579839585575744" METHOD="MH" MODIFIED="2013-08-20 00:32:27 +0800" MODIFIED_BY="[Empty name]" NO="5" P_CHI2="0.691703711750354" P_Q="1.0" P_Z="0.028626316395376827" Q="0.0" RANDOM="NO" SCALE="100.0" SORT_BY="STUDY" STUDIES="5" SUBGROUPS="NO" SUBGROUP_TEST="YES" SWAP_EVENTS="NO" TAU2="0.0" TOTALS="YES" TOTAL_1="2374" TOTAL_2="2158" WEIGHT="100.0" Z="2.188594631180026">
<NAME>Asian</NAME>
<GROUP_LABEL_1>TT</GROUP_LABEL_1>
<GROUP_LABEL_2>TC+CC</GROUP_LABEL_2>
<GRAPH_LABEL_1>Favours experimental</GRAPH_LABEL_1>
<GRAPH_LABEL_2>Favours control</GRAPH_LABEL_2>
<DICH_DATA CI_END="1.4664534830751557" CI_START="0.8712178899754646" EFFECT_SIZE="1.130309917355372" ESTIMABLE="YES" EVENTS_1="241" EVENTS_2="220" LOG_CI_END="0.16626829141191152" LOG_CI_START="-0.05987321516475422" LOG_EFFECT_SIZE="0.05319753812357863" MODIFIED="2013-08-20 00:32:27 +0800" MODIFIED_BY="[Empty name]" ORDER="294" O_E="0.0" SE="0.13283664038164478" STUDY_ID="STD-Ahn-2012" TOTAL_1="461" TOTAL_2="447" VAR="0.017645573027882423" WEIGHT="21.213538524440658"/>
<DICH_DATA CI_END="1.2987989101260753" CI_START="0.7152214179913111" EFFECT_SIZE="0.9638095238095238" ESTIMABLE="YES" EVENTS_1="345" EVENTS_2="125" LOG_CI_END="0.11354191552030966" LOG_CI_START="-0.1455594886526252" LOG_EFFECT_SIZE="-0.016008786566157774" MODIFIED="2013-08-20 00:32:27 +0800" MODIFIED_BY="[Empty name]" ORDER="295" O_E="0.0" SE="0.15219744738381766" STUDY_ID="STD-Chu-2012" TOTAL_1="660" TOTAL_2="235" VAR="0.023164062990149947" WEIGHT="17.50858848735086"/>
<DICH_DATA CI_END="2.2445974160772306" CI_START="0.9710692537702855" EFFECT_SIZE="1.4763670064874883" ESTIMABLE="YES" EVENTS_1="81" EVENTS_2="78" LOG_CI_END="0.3511384586335076" LOG_CI_START="-0.012749796397066023" LOG_EFFECT_SIZE="0.1691943311182208" MODIFIED="2013-08-20 00:32:27 +0800" MODIFIED_BY="[Empty name]" ORDER="296" O_E="0.0" SE="0.21374976228087197" STUDY_ID="STD-Kim-2012" TOTAL_1="164" TOTAL_2="196" VAR="0.045688960875129275" WEIGHT="7.1568810349956244"/>
<DICH_DATA CI_END="1.475755372341316" CI_START="0.8854350239546025" EFFECT_SIZE="1.143103448275862" ESTIMABLE="YES" EVENTS_1="221" EVENTS_2="225" LOG_CI_END="0.16901437290217122" LOG_CI_START="-0.052843303218499546" LOG_EFFECT_SIZE="0.05808553484183581" MODIFIED="2013-08-20 00:32:27 +0800" MODIFIED_BY="[Empty name]" ORDER="297" O_E="0.0" SE="0.13032029716649057" STUDY_ID="STD-Min-2011" TOTAL_1="453" TOTAL_2="495" VAR="0.016983379853562408" WEIGHT="21.91370291448784"/>
<DICH_DATA CI_END="1.7731889456482213" CI_START="0.9008860294924613" EFFECT_SIZE="1.2638991845811713" ESTIMABLE="YES" EVENTS_1="132" EVENTS_2="142" LOG_CI_END="0.24875501517244514" LOG_CI_START="-0.045330147859220495" LOG_EFFECT_SIZE="0.10171243365661231" MODIFIED="2013-08-20 00:32:27 +0800" MODIFIED_BY="[Empty name]" ORDER="299" O_E="0.0" SE="0.17274708050983537" STUDY_ID="STD-Zhang-2012" TOTAL_1="246" TOTAL_2="297" VAR="0.029841553824671546" WEIGHT="11.864432505492518">
<FOOTNOTE>GC</FOOTNOTE>
</DICH_DATA>
<DICH_DATA CI_END="1.4641484511059666" CI_START="0.8594183623381617" EFFECT_SIZE="1.12174688057041" ESTIMABLE="YES" EVENTS_1="203" EVENTS_2="240" LOG_CI_END="0.16558511239698825" LOG_CI_START="-0.0657953714143398" LOG_EFFECT_SIZE="0.04989487049132422" MODIFIED="2013-08-20 00:32:27 +0800" MODIFIED_BY="[Empty name]" ORDER="298" O_E="0.0" SE="0.13591404154264097" STUDY_ID="STD-Zhang-2012" TOTAL_1="390" TOTAL_2="488" VAR="0.018472626688454733" WEIGHT="20.34285653323251">
<FOOTNOTE>CRC</FOOTNOTE>
</DICH_DATA>
</DICH_OUTCOME>
</COMPARISON>
</ANALYSES_AND_DATA>
<FIGURES/>
<FEEDBACK/>
<APPENDICES/>
<EXTENSIONS/>
</COCHRANE_REVIEW>
